# Supplementary material for: Genetic Networks in Mouse Retinal Ganglion Cells
Source: Front Genet. 2016 Sep 28;7:169. doi: 10.3389/fgene.2016.00169 (PMC5039302; doi:10.3389/fgene.2016.00169)
Supplement: Supplementary file 1 [file Table1.XLSX]

## Sheet: genes
Record	Gene ID	Homologene ID	Symbol	Description	Location (Chr, Mb)	Mean Expr	Max LRS	Max LRS Location (Chr: Mb)
17220771	75558	52729	1700022P22Rik	RIKEN cDNA 1700022P22 gene	Chr1: 192.860701	7.71993	13.7	Chr13: 96.226476
17231090	98736		1700034H15Rik	RIKEN cDNA 1700034H15 gene	Chr1: 193.714112	8.19923	13	Chr4: 120.078550
17220900	73455		1700065J18Rik	RIKEN cDNA 1700065J18 gene	Chr1: 194.667899	7.32903	10	Chr19: 53.459278
17231277	74942		4930503O07Rik	RIKEN cDNA 4930503O07 gene	Chr1: 196.038381	4.95531	18.3	Chr15: 67.951983
17220919	319266	17592	A130010J15Rik	RIKEN cDNA A130010J15 gene	Chr1: 194.994243	8.09957	10.1	Chr5: 71.133298
17220921	319266	17592	A130010J15Rik	RIKEN cDNA A130010J15 gene	Chr1: 194.999663	8.76443	24.4	Chr1: 195.987783
17220721	319980		A430027H14Rik	RIKEN cDNA A430027H14 gene	Chr1: 191.167863	7.09285	10.2	Chr5: 103.545839
17220792			Affy_17220792	Affy MoGene 2.0 probeset 17220792	Chr1: 193.020785	6.97094	9.4	Chr18: 12.709026
17220898			Affy_17220898	Affy MoGene 2.0 probeset 17220898	Chr1: 194.571765	4.01085	6.7	Chr5: 148.539065
17220934			Affy_17220934	Affy MoGene 2.0 probeset 17220934	Chr1: 195.029233	7.87043	14.8	Chr7: 120.195000
17220937			Affy_17220937	Affy MoGene 2.0 probeset 17220937	Chr1: 195.033944	4.88442	12	Chr19: 19.963541
17221012			Affy_17221012	Affy MoGene 2.0 probeset 17221012	Chr1: 196.684851	5.40826	12.4	Chr8: 31.698371
17230942			Affy_17230942	Affy MoGene 2.0 probeset 17230942	Chr1: 191.657020	7.38726	10.9	Chr1: 196.404284
17230968			Affy_17230968	Affy MoGene 2.0 probeset 17230968	Chr1: 192.306751	4.39291	12	Chr19: 8.782189
17231086			Affy_17231086	Affy MoGene 2.0 probeset 17231086	Chr1: 193.586079	7.89999	11.2	Chr8: 89.032865
17231088			Affy_17231088	Affy MoGene 2.0 probeset 17231088	Chr1: 193.596600	4.78864	8.3	Chr16: 86.457837
17231159			Affy_17231159	Affy MoGene 2.0 probeset 17231159	Chr1: 194.659363	6.82789	15.6	ChrX: 132.120931
17231186			Affy_17231186	Affy MoGene 2.0 probeset 17231186	Chr1: 194.824480	8.17696	12.1	Chr13: 120.203852
17220751	52477	16932	Angel2	angel homolog 2 (Drosophila)	Chr1: 192.748987	10.472	18.6	Chr11: 87.668081
17220752	52477	16932	Angel2	angel homolog 2 (Drosophila)	Chr1: 192.750568	5.31867	9.7	Chr12: 114.553844
17220753	52477	16932	Angel2	angel homolog 2 (Drosophila)	Chr1: 192.752386	7.06871	11.1	Chr1: 80.322429
17220754	52477	16932	Angel2	angel homolog 2 (Drosophila)	Chr1: 192.756874	11.6728	17.4	Chr17: 47.865726
17220755	52477	16932	Angel2	angel homolog 2 (Drosophila)	Chr1: 192.758841	8.83976	8.3	Chr9: 116.482254
17220756	52477	16932	Angel2	angel homolog 2 (Drosophila)	Chr1: 192.761158	8.88346	12.7	Chr1: 196.404284
17220757	52477	16932	Angel2	angel homolog 2 (Drosophila)	Chr1: 192.761394	11.3729	12.9	Chr19: 4.845967
17220758	52477	16932	Angel2	angel homolog 2 (Drosophila)	Chr1: 192.761460	11.3581	10.1	Chr2: 100.829473
17220759	52477	16932	Angel2	angel homolog 2 (Drosophila)	Chr1: 192.762967	10.819	11.7	Chr4: 120.078550
17220760	52477	16932	Angel2	angel homolog 2 (Drosophila)	Chr1: 192.763057	4.95626	9	Chr3: 146.294050
17220761	52477	16932	Angel2	angel homolog 2 (Drosophila)	Chr1: 192.764972	11.3715	25.4	Chr11: 83.521935
17220762	52477	16932	Angel2	angel homolog 2 (Drosophila)	Chr1: 192.766009	11.6474	18.7	Chr11: 83.521935
17220763	52477	16932	Angel2	angel homolog 2 (Drosophila)	Chr1: 192.766741	8.85572	18.2	Chr4: 19.653457
17220764	52477	16932	Angel2	angel homolog 2 (Drosophila)	Chr1: 192.767658	11.5522	28	Chr11: 83.521935
17220765	52477	16932	Angel2	angel homolog 2 (Drosophila)	Chr1: 192.768885	11.1173	14.2	Chr11: 89.612736
17220766	52477	16932	Angel2	angel homolog 2 (Drosophila)	Chr1: 192.769277	10.7924	7.6	Chr2: 85.788244
17220767	52477	16932	Angel2	angel homolog 2 (Drosophila)	Chr1: 192.770512	8.56883	16.8	Chr17: 68.421021
17231033	11910	1265	Atf3	activating transcription factor 3	Chr1: 192.994175	9.15541	12.6	Chr13: 96.470954
17220787	381319	41280	Batf3	basic leucine zipper transcription factor, ATF-like 3	Chr1: 192.922293	7.04337	15.9	ChrX: 132.663400
17231252	215303	48706	Camk1g	calcium/calmodulin-dependent protein kinase I gamma (membrane-anchored)	Chr1: 195.172540	9.99828	11.4	Chr5: 12.371155
17221014	12490	1343	Cd34	CD34 antigen	Chr1: 196.765015	8.64446	7.7	ChrX: 81.842525
17231281	12490	1343	Cd34	CD34 antigen	Chr1: 196.781953	7.58966	8.1	ChrX: 163.124562
17231287	17221	7832	Cd46	CD46 antigen, complement regulatory protein	Chr1: 196.867479	8.51795	14.9	Chr16: 73.748201
17230918	108000	22969	Cenpf	centromere protein F	Chr1: 191.464478	6.75393	13.1	Chr17: 72.598863
17231301	12946		Cr1l	complement component (3b	Chr1: 196.929982	8.60044	18.2	Chr18: 56.130258
17231314	12902	55611	Cr2	complement receptor 2	Chr1: 196.963005	6.27896	11.4	ChrX: 133.329156
17220794	100504360		D730003I15Rik	RIKEN cDNA D730003I15 gene	Chr1: 193.048333	9.32994	15.3	Chr1: 196.404284
17231188	215193	6170	Diexf	digestive organ expansion factor homolog (zebrafish)	Chr1: 194.930597	9.50521	12.1	Chr17: 63.948054
17231066	76843	32313	Dtl	denticleless homolog (Drosophila)	Chr1: 193.361244	6.39565	11.3	Chr13: 116.719469
17231029	619288	77474	Fam71a	family with sequence similarity 71, member A	Chr1: 192.986463	6.59419	10.5	Chr1: 196.404284
17231248	14373	7326	G0s2	G0	Chr1: 195.098354	8.09619	9.6	Chr7: 126.326145
17220941	14373	7326	G0s2	G0	Chr1: 195.098355	7.66467	7.6	Chr19: 3.413094
17220877	100038712		Gm10516	predicted gene 10516	Chr1: 193.960780	8.11174	99.3	Chr1: 194.086272
17220904	100503471		Gm15867	predicted gene 15867	Chr1: 194.681122	8.04272	10.7	Chr15: 3.410211
17220931			Gm15872	Affy MoGene 2.0 probeset 17220931, Gm15872; antisense in an intronic region of Traf3ip3	Chr1: 195.013569	9.37248	25.8	Chr1: 196.404284
17231063	100504379		Gm20201	predicted gene, 20201	Chr1: 193.222539	6.06028	10.7	Chr13: 120.203852
17231116	14869	122186	Gstp2	glutathione S-transferase, pi 2	Chr1: 193.897614	10.4968	9.9	Chr1: 193.731996
17231135	226861	41232	Hhat	hedgehog acyltransferase	Chr1: 194.336710	7.8257	15.6	Chr8: 23.259029
17231229	15483	68471	Hsd11b1	hydroxysteroid 11-beta dehydrogenase 1	Chr1: 195.047824	6.94787	10.6	Chr12: 111.035057
17220809	77065	9136	Ints7	integrator complex subunit 7	Chr1: 193.399613	10.4858	41.6	Chr1: 193.731996
17220907	54139	4479	Irf6	interferon regulatory factor 6	Chr1: 194.979306	8.46306	13.2	Chr1: 194.325876
17220882	16510	68242	Kcnh1	potassium voltage-gated channel, subfamily H (eag-related), member 1	Chr1: 194.014666	9.35041	9	Chr6: 48.500578
17230902	16526	7794	Kcnk2	potassium channel, subfamily K, member 2	Chr1: 191.031809	8.00402	13	Chr12: 47.917725
17220944	16780	191	Lamb3	laminin, beta 3	Chr1: 195.128151	7.57933	10.8	Chr10: 35.758851
17547803			LOC100861939	uncharacterized LOC100861939 downstream of Rd3; possible far 3' UTR of Rd3	Chr1: 193.816741	9.02344	76.9	Chr1: 194.086272
17220833	226856	8914	Lpgat1	lysophosphatidylglycerol acyltransferase 1	Chr1: 193.541713	11.4416	11.4	Chr17: 50.872669
17231003	226844	56661	Mfsd7b	major facilitator superfamily domain containing 7B	Chr1: 192.829711	9.83092	12.8	Chr5: 65.141991
17220768	226844	56661	Mfsd7b	major facilitator superfamily domain containing 7B	Chr1: 192.849230	6.86804	41.9	Chr1: 190.994160
17231272	387201		Mir205	microRNA 205	Chr1: 195.333432	5.98596	9.4	Chr17: 7.749637
17221026	723963		Mir29b-2	microRNA 29b-2	Chr1: 196.802569	9.98194	11.9	Chr15: 79.746549
17231114	100628582		Mir3473c	microRNA 3473c	Chr1: 193.822435	5.98632	11.8	Chr11: 82.070985
17221010	100628615		Mir3962	microRNA 3962	Chr1: 196.648195	7.94351	7.4	ChrX: 163.124562
17220844	18005	74441	Nek2	NIMA (never in mitosis gene a)-related expressed kinase 2	Chr1: 193.645323	6.36536	12.7	Chr1: 190.994160
17231040	66208	8352	Nenf	neuron derived neurotrophic factor	Chr1: 193.130668	8.72472	10.5	Chr3: 37.307265
17548950	66208	8352	Nenf	neuron derived neurotrophic factor	Chr1: 193.130668	6.94911	11.8	Chr17: 72.598863
17220776	381318	22898	Nsl1	NSL1, MIND kinetochore complex component, homolog (S. cerevisiae)	Chr1: 192.886891	7.68019	17.4	Chr17: 64.375220
17230916	56330	10506	Pdcd5	programmed cell death 5	Chr1: 191.101187	11.2608	11.2	Chr17: 72.598863
17220974	18845	56427	Plxna2	plexin A2	Chr1: 196.446023	11.1667	16.8	Chr1: 196.404284
17231047	226849	55961	Ppp2r5a	protein phosphatase 2, regulatory subunit B (B56), alpha isoform	Chr1: 193.175860	10.5229	11.3	Chr11: 26.895291
17230960	19130	2069	Prox1	prospero-related homeobox 1	Chr1: 191.945648	11.6128	18	Chr1: 196.404284
17220748			Prox1os	prospero homeobox 1 (Prox1) opposite strand; AK142161	Chr1: 191.994174	8.71021	17.7	Chr10: 121.262477
17220724	19250	3941	Ptpn14	protein tyrosine phosphatase, non-receptor type 14	Chr1: 191.552147	8.07659	8.1	Chr16: 88.033027
17220872	214742	69249	Rcor3	REST corepressor 3	Chr1: 193.916253	7.29952	9.5	Chr8: 45.708316
17231118	214742	69249	Rcor3	REST corepressor 3	Chr1: 193.922652	10.8536	10	Chr2: 179.257463
17220866	74023	11373	Rd3	retinal degeneration 3	Chr1: 193.801254	12.3592	11	Chr12: 117.385533
17230970	320119	8244	Rps6kc1	ribosomal protein S6 kinase polypeptide 1	Chr1: 192.573908	8.91518	7.5	Chr12: 55.741343
17231163	214791	10483	Sertad4	SERTA domain containing 4	Chr1: 194.670625	7.91362	11.4	Chr5: 82.835235
17220861	22782	6681	Slc30a1	solute carrier family 30 (zinc transporter), member 1	Chr1: 193.730646	9.74289	19.9	Chr13: 93.772827
17230945	226830	32466	Smyd2	SET and MYND domain containing 2	Chr1: 191.704371	10.624	11.7	ChrX: 132.120931
17231174	329324	17719	Syt14	synaptotagmin XIV	Chr1: 194.723404	10.4202	26.2	Chr1: 193.992202
17231015	68972	45949	Tatdn3	TatD DNase domain containing 3	Chr1: 192.869705	9.27633	43.8	Chr1: 192.867016
17220797	66950	10097	Tmem206	transmembrane protein 206	Chr1: 193.149791	9.58267	12.2	Chr13: 91.841956
17231203	215243	11885	Traf3ip3	TRAF3 interacting protein 3	Chr1: 195.001698	8.72057	33.9	Chr1: 194.086272
17230991	226841	57005	Vash2	vasohibin 2	Chr1: 192.771525	8.47516	14.1	Chr18: 51.178664

## Sheet: SNPs
Index	SNP ID	Chr	Mb	Alleles	Source	ConScore	Gene	Transcript	Exon	Domain 1	Domain 2	Function	Details	C57BL/6J	DBA/2J
1	wt37-1-191480612	1	191.481	G/T	Sanger/UCLA	1	Cenpf	ENSMUST00000027900	13	Exon 13	Coding	Nonsynonymous	Biotype: Protein Coding, T -> N, aCt -> aAt, 1625	G	T
2	wt37-1-191480763	1	191.481	T/C	Sanger/UCLA	1	Cenpf	ENSMUST00000027900	13	Exon 13	Coding	Nonsynonymous	Biotype: Protein Coding, K -> E, Aag -> Gag, 1575	T	C
3	wt37-1-191482943	1	191.483	A/T	Sanger/UCLA	1	Cenpf	ENSMUST00000027900	13	Exon 13	Coding	Nonsynonymous	Biotype: Protein Coding, M -> K, aTg -> aAg, 848	A	T
4	wt37-1-191502849	1	191.503	C/G	Sanger/UCLA	1	Cenpf	ENSMUST00000027900	7	Exon 7	Coding	Nonsynonymous	Biotype: Protein Coding, S -> T, aGc -> aCc, 344	C	G
5	wt37-1-191506245	1	191.506	C/T	Sanger/UCLA	1	Cenpf	ENSMUST00000027900	5	Exon 5	Coding	Nonsynonymous	Biotype: Protein Coding, A -> T, Gca -> Aca, 190	C	T
6	wt37-1-192849810	1	192.85	T/C	Sanger/UCLA	1	Mfsd7b	ENSMUST00000085635	1	Exon 1	Coding	Nonsynonymous	Biotype: Protein Coding, I -> V, Atc -> Gtc, 55	T	C
7	wt37-1-192906185	1	192.906	C/T	Sanger/UCLA	1	Nsl1	ENSMUST00000078259	6	Exon 6	Coding	Nonsynonymous	Biotype: Protein Coding, R -> C, Cgt -> Tgt, 235	C	T
8	wt37-1-192906239	1	192.906	G/A	Sanger/UCLA	1	Nsl1	ENSMUST00000078259	6	Exon 6	Coding	Nonsynonymous	Biotype: Protein Coding, D -> N, Gac -> Aac, 253	G	A
9	wt37-1-192922381	1	192.922	T/C	Sanger/UCLA	1	Batf3	ENSMUST00000027943	1	Exon 1	Coding	Nonsynonymous	Biotype: Protein Coding, V -> A, gTg -> gCg, 15	T	C
10	wt37-1-193646134	1	193.646	A/C	Sanger/UCLA	1	Nek2	ENSMUST00000027931	2	Exon 2	Coding	Nonsynonymous	Biotype: Protein Coding, S -> R, Agt -> Cgt, 69	A	C
11	wt37-1-193651083	1	193.651	T/A	Sanger/UCLA	1	Nek2	ENSMUST00000027931	6	Exon 6	Coding	Nonsynonymous	Biotype: Protein Coding, L -> M, Ttg -> Atg, 274	T	A
12	wt37-1-193824797	1	193.825	C/G	Sanger/UCLA	0.998	Traf5	ENSMUST00000085573	13	Exon 13	Coding	Nonsynonymous	Biotype: Protein Coding, V -> L, Gtc -> Ctc, 306	C	G
13	wt37-1-193824999	1	193.825	G/A	Sanger/UCLA	0.998	Traf5	ENSMUST00000085573	12	Exon 12	Coding	Nonsynonymous	Biotype: Protein Coding, P -> L, cCg -> cTg, 293	G	A
14	wt37-1-193878232	1	193.878	C/T	Sanger/UCLA	1	Traf5	ENSMUST00000085573	8	Exon 8	Coding	Nonsynonymous	Biotype: Protein Coding, R -> Q, cGg -> cAg, 263	C	T
15	wt37-1-193878304	1	193.878	A/T	Sanger/UCLA	1	Traf5	ENSMUST00000085573	8	Exon 8	Coding	Nonsynonymous	Biotype: Protein Coding, L -> Q, cTg -> cAg, 239	A	T
16	wt37-1-194329455	1	194.329	A/G	Sanger/UCLA	1	Kcnh1	ENSMUST00000078470	11	Exon 11	Coding	Nonsynonymous	Biotype: Protein Coding, M -> V, Atg -> Gtg, 808	A	G
17	wt37-1-194337800	1	194.338	T/C	Sanger/UCLA	1	Hhat	ENSMUST00000044190	12	Exon 12	Coding	Nonsynonymous	Biotype: Protein Coding, D -> G, gAc -> gGc, 489	T	C
18	wt37-1-194543168	1	194.543	A/G	Sanger/UCLA	1	Hhat	ENSMUST00000128619	7	Exon 7	Coding	Nonsynonymous	Biotype: Protein Coding, V -> A, gTt -> gCt, 286	A	G
19	rs33089622	1	194.554	C/T	dbSNP		Hhat	ENSMUST00000128619	5	Exon 5	Coding	Nonsynonymous	Biotype: Protein Coding, V -> M, Gtg -> Atg, 127	C	T
20	wt37-1-194567711	1	194.568	G/A	Sanger/UCLA	1	Hhat	ENSMUST00000128619	4	Exon 4	Coding	Nonsynonymous	Biotype: Protein Coding, T -> I, aCa -> aTa, 89	G	A
21	wt37-1-194575103	1	194.575	A/G	Sanger/UCLA	1	Hhat	ENSMUST00000128619	3	Exon 3	Coding	Nonsynonymous	Biotype: Protein Coding, M -> T, aTg -> aCg, 44	A	G
22	wt37-1-194585946	1	194.586	C/T	Sanger/UCLA	1	Hhat	ENSMUST00000128619	2	Exon 2	Coding	Nonsynonymous	Biotype: Protein Coding, G -> R, Ggg -> Agg, 4	C	T
23	wt37-1-195000611	1	195.001	C/T	Sanger/UCLA	1	A130010J15Rik	ENSMUST00000160822	3	Exon 3	Coding	Nonsynonymous	Biotype: Protein Coding, P -> S, Cct -> Tct, 26	C	T
24	wt37-1-195021043	1	195.021	T/G	Sanger/UCLA	1	Traf3ip3	ENSMUST00000043550	6	Exon 6	Coding	Nonsynonymous	Biotype: Protein Coding, K -> N, aaA -> aaC, 185	T	G
25	wt37-1-195023922	1	195.024	G/A	Sanger/UCLA	0.999	Traf3ip3	ENSMUST00000043550	3	Exon 3	Coding	Nonsynonymous	Biotype: Protein Coding, L -> F, Ctc -> Ttc, 98	G	A
26	wt37-1-195161185	1	195.161	G/A	Sanger/UCLA	1	Lamb3	ENSMUST00000159955	17	Exon 17	Coding	Nonsynonymous	Biotype: Protein Coding, R -> Q, cGg -> cAg, 830	G	A
27	wt37-1-195173588	1	195.174	C/T	Sanger/UCLA	1	Camk1g	ENSMUST00000016323	12	Exon 12	Coding	Nonsynonymous	Biotype: Protein Coding, C -> Y, tGc -> tAc, 466	C	T
28	rs13471839	1	196.956	A/T	dbSNP		Cr1l	ENSMUST00000027918	3	Exon 3	Coding	Nonsynonymous	Biotype: Protein Coding, L -> M, Ttg -> Atg, 111	A	T

## Sheet: candidates
Record	Gene ID	Homologene ID	Symbol	Description	Location (Chr, Mb)	Mean Expr	Max LRS	Max LRS Location (Chr: Mb)	has SNP?	r with Thy1-network trait (Pearson)
17220921	319266	17592	A130010J15Rik	RIKEN cDNA A130010J15 gene	Chr1: 194.999663	8.76443	24.4	Chr1: 195.987783	y	0.29
17220877	100038712		Gm10516	predicted gene 10516	Chr1: 193.960780	8.11174	99.3	Chr1: 194.086272		0.38
17220931			Gm15872	Affy MoGene 2.0 probeset 17220931, Gm15872; antisense in an intronic region of Traf3ip3	Chr1: 195.013569	9.37248	25.8	Chr1: 196.404284		0.22
17220809	77065	9136	Ints7	integrator complex subunit 7	Chr1: 193.399613	10.4858	41.6	Chr1: 193.731996		0.35
17547803			LOC100861939	uncharacterized LOC100861939 downstream of Rd3; possible far 3' UTR of Rd3	Chr1: 193.816741	9.02344	76.9	Chr1: 194.086272		0.25
17220768	226844	56661	Mfsd7b	major facilitator superfamily domain containing 7B	Chr1: 192.849230	6.86804	41.9	Chr1: 190.994160	y	0.03
17220974	18845	56427	Plxna2	plexin A2	Chr1: 196.446023	11.1667	16.8	Chr1: 196.404284		0.5
17230960	19130	2069	Prox1	prospero-related homeobox 1	Chr1: 191.945648	11.6128	18	Chr1: 196.404284		0.61
17231174	329324	17719	Syt14	synaptotagmin XIV	Chr1: 194.723404	10.4202	26.2	Chr1: 193.992202		0.34
17231015	68972	45949	Tatdn3	TatD DNase domain containing 3	Chr1: 192.869705	9.27633	43.8	Chr1: 192.867016		0.62
17231203	215243	11885	Traf3ip3	TRAF3 interacting protein 3	Chr1: 195.001698	8.72057	33.9	Chr1: 194.086272	y	0.56
