# Supplementary material for: Genetic Networks in Mouse Retinal Ganglion Cells
Source: Front Genet. 2016 Sep 28;7:169. doi: 10.3389/fgene.2016.00169 (PMC5039302; doi:10.3389/fgene.2016.00169)
Supplement: Supplementary file 2 [file Table2.XLSX]

## Sheet: genes
Record	Gene ID	Homologene ID	Symbol	Description	Location (Chr, Mb)	Mean Expr	Max LRS	Max LRS Location (Chr: Mb)
17294775	435376	28130	Atp6ap1l	ATPase, H+ transporting, lysosomal accessory protein 1-like	Chr13: 91.023054	6.78949	16.7	Chr1: 172.981863
17289031	66475	799	Rps23	ribosomal protein S23	Chr13: 91.062727	9.07613	10.3	Chr9: 68.739814
17295475	218506	41006	Mrps27	mitochondrial ribosomal protein S27	Chr13: 100.166879	8.56538	103.8	Chr13: 99.628243
17294793	320297		A830009L08Rik	RIKEN cDNA A830009L08 gene	Chr13: 91.508593	7.51383	12.6	ChrX: 135.887116
17289061	74156	12540	Acot12	acyl-CoA thioesterase 12	Chr13: 91.881117	8.17642	71.6	Chr13: 91.841956
17294797	373852		4833422C13Rik	RIKEN cDNA 4833422C13 gene	Chr13: 91.841270	7.95048	15.8	Chr18: 58.625809
17295308			Rgnef	Rho-guanine nucleotide exchange factor	Chr13: 98.668550	8.87782	54.6	Chr13: 98.551174
17295125	14063	21087	F2rl1	coagulation factor II (thrombin) receptor-like 1	Chr13: 96.281673	7.22829	47.3	Chr13: 96.226476
17294803			Affy_17294803	Affy MoGene 2.0 probeset 17294803	Chr13: 91.884310	6.27461	12.6	Chr3: 151.146792
17294805	69085	12999	Zcchc9	zinc finger, CCHC domain containing 9	Chr13: 91.936138	9.90804	14.3	Chr1: 196.404284
17294816	76722	68206	Ckmt2	creatine kinase, mitochondrial 2	Chr13: 91.992992	6.43844	11.4	Chr18: 57.453543
17289439	218506	41006	Mrps27	mitochondrial ribosomal protein S27	Chr13: 100.114741	9.2161	46.1	Chr13: 96.470954
17294860	17686	1829	Msh3	mutS homolog 3 (E. coli)	Chr13: 92.981836	9.92943	11.9	Chr1: 196.404284
17289085	13361	56470	Dhfr	dihydrofolate reductase	Chr13: 93.124738	8.54584	8.6	Chr14: 46.697705
17294896	218440	18450	Ankrd34b	ankyrin repeat domain 34B	Chr13: 93.184972	7.00114	17.6	Chr17: 47.865726
17289094	218440	18450	Ankrd34b	ankyrin repeat domain 34B	Chr13: 93.195851	8.86548	12.8	Chr8: 92.275913
17294899	73942	17853	Fam151b	family with sequence similarity 151, member B	Chr13: 93.219575	9.41429	11.2	Chr10: 45.532636
17295027	105364		AW495222	expressed sequence AW495222	Chr13: 94.476055	7.16999	40.7	Chr13: 87.718370
17294930	79401	49934	Spz1	spermatogenic leucine zipper 1	Chr13: 93.344586	6.07898	15.4	Chr12: 55.741343
17289103	218442	65246	Serinc5	serine incorporator 5	Chr13: 93.381093	10.433	12.7	Chr4: 150.872155
17294934	21828	20691	Thbs4	thrombospondin 4	Chr13: 93.521541	7.54295	10.1	Chr17: 48.739175
17289118	382793		Mtx3	metaxin 3	Chr13: 93.614742	9.2651	16.2	Chr1: 196.404284
17289181	11881	73870	Arsb	arylsulfatase B	Chr13: 94.541634	10.368	36.3	Chr13: 93.772827
17289129	100502942		Gm4814	predicted gene 4814	Chr13: 93.843259	6.95352	8.3	Chr17: 45.704197
17289132	76469		Cmya5	cardiomyopathy associated 5	Chr13: 93.864788	7.18007	13.5	Chr12: 57.107314
17294974	100715	44022	Papd4	PAP associated domain containing 4	Chr13: 93.917355	10.4233	13.2	Chr4: 62.170000
17295196	271144	19566	Ankdd1b	ankyrin repeat and death domain containing 1B	Chr13: 97.186089	7.44586	36.2	Chr13: 96.470954
17294991	57748	10955	Jmy	junction-mediating and regulatory protein	Chr13: 94.200052	10.1455	20.2	Chr16: 23.467677
17295005	12116	1295	Bhmt	betaine-homocysteine methyltransferase	Chr13: 94.386645	6.30732	14.8	Chr4: 18.609946
17289160	100379608		Gm15622	predicted gene 15622	Chr13: 94.395337	7.47139	14.7	Chr17: 50.872669
17295017	64918	49496	Bhmt2	betaine-homocysteine methyltransferase 2	Chr13: 94.425675	6.81812	11.5	ChrX: 132.120931
17289163	74129	8372	Dmgdh	dimethylglycine dehydrogenase precursor	Chr13: 94.444388	6.44664	11.2	Chr4: 22.163486
17295093	66549	41220	Aggf1	angiogenic factor with G patch and FHA domains 1	Chr13: 96.120638	10.5005	20.5	Chr13: 45.454656
17295295	403201		5330416C01Rik	RIKEN cDNA 5330416C01 gene	Chr13: 98.503453	6.57954	17.5	Chr13: 103.899452
17295032	11881	73870	Arsb	arylsulfatase B	Chr13: 94.710945	8.72364	16	Chr17: 64.375220
17289194			Affy_17289194	Affy MoGene 2.0 probeset 17289194	Chr13: 94.726265	4.35849	19.7	Chr17: 47.865726
17289196	218454	4222	Lhfpl2	lipoma HMGIC fusion partner-like 2	Chr13: 94.827751	8.26732	14.1	Chr11: 58.923978
17295035			Affy_17295035	Affy MoGene 2.0 probeset 17295035	Chr13: 94.907402	6.4827	11.3	Chr17: 72.598863
17295038	107767	37975	Scamp1	secretory carrier membrane protein 1	Chr13: 94.971265	11.7652	10.5	Chr4: 150.309623
17289304	68018	4173	Col4a3bp	collagen, type IV, alpha 3 (Goodpasture antigen) binding protein	Chr13: 97.312690	10.7655	16.4	Chr13: 66.981470
17289207	11774	68125	Ap3b1	adaptor-related protein complex 3, beta 1 subunit	Chr13: 95.128915	10.3595	12.6	Chr6: 126.754346
17289237			Affy_17289237	Affy MoGene 2.0 probeset 17289237	Chr13: 95.287117	6.8299	13.3	Chr17: 64.375220
17289239	21371	3388	Tbca	tubulin cofactor A	Chr13: 95.558898	9.91911	21.7	Chr1: 196.404284
17289245	18420	7874	Otp	orthopedia homolog (Drosophila)	Chr13: 95.645582	7.80881	11.3	Chr17: 47.865726
17289249	218460	23087	Wdr41	WD repeat domain 41	Chr13: 95.746299	10.9423	12	Chr19: 58.785853
17295059	218461	2758	Pde8b	phosphodiesterase 8B	Chr13: 95.794060	10.9974	10.8	Chr12: 76.832202
17289269			Affy_17289269	Affy MoGene 2.0 probeset 17289269	Chr13: 95.978067	5.79589	10.8	Chr11: 62.910461
17294959	76469		Cmya5	cardiomyopathy associated 5	Chr13: 93.810668	7.37085	16.3	Chr13: 93.772827
17295422	238799	5358	Tnpo1	transportin 1	Chr13: 99.608974	12.9682	16.1	Chr13: 102.395402
17289275	100217450		Snora47	small nucleolar RNA, H	Chr13: 96.100535	8.77722	14.1	Chr12: 50.066536
17289279			Affy_17289279	Affy MoGene 2.0 probeset 17289279	Chr13: 96.102573	7.56843	9.7	Chr4: 22.163486
17289037	66970	22724	Ssbp2	single-stranded DNA binding protein 2	Chr13: 91.599888	12.2183	16	Chr13: 96.226476
17295112	12919	1418	Crhbp	corticotropin releasing hormone binding protein	Chr13: 96.201326	9.74664	10.9	Chr9: 122.834339
17289377	77623		C430039J16Rik	RIKEN cDNA C430039J16 gene	Chr13: 98.053137	7.22371	15.2	Chr13: 91.841956
17294907	218441	8826	Zfyve16	zinc finger, FYVE domain containing 16	Chr13: 93.257063	9.35067	13.9	Chr13: 116.719469
17295130	14062	1510	F2r	coagulation factor II (thrombin) receptor	Chr13: 96.371744	9.95499	12.6	Chr12: 47.917725
17295136	544963	101543	Iqgap2	IQ motif containing GTPase activating protein 2	Chr13: 96.397132	9.36021	14.2	Chr9: 122.834339
17289281	14064	36151	F2rl2	coagulation factor II (thrombin) receptor-like 2	Chr13: 96.466808	7.63969	15	Chr17: 63.948054
17295175			Affy_17295175	Affy MoGene 2.0 probeset 17295175	Chr13: 96.666917	5.45992	10.8	Chr2: 79.183599
17295177	75209	57152	Sv2c	synaptic vesicle glycoprotein 2c	Chr13: 96.729398	9.76573	15.3	Chr2: 73.133109
17295194			Affy_17295194	Affy MoGene 2.0 probeset 17295194	Chr13: 96.874418	4.39002	11.1	Chr7: 73.604598
17289287			Affy_17289287	Affy MoGene 2.0 probeset 17289287	Chr13: 97.127066	4.81461	11.4	Chr10: 45.532636
17289289	67463	12141	Poc5	POC5 centriolar protein homolog (Chlamydomonas)	Chr13: 97.158249	9.934	11	Chr11: 82.070985
17289455	20365	49268	Serf1	small EDRK-rich factor 1	Chr13: 100.877952	8.59118	13.6	Chr13: 39.899432
17295212	27015	32140	Polk	polymerase (DNA directed), kappa	Chr13: 97.250644	9.6495	16.3	Chr11: 89.612736
17295373	70090		2310005E17Rik	RIKEN cDNA 2310005E17 gene	Chr13: 99.194065	7.80178	13.1	Chr13: 93.772827
17295233	15357	30994	Hmgcr	3-hydroxy-3-methylglutaryl-Coenzyme A reductase	Chr13: 97.418917	11.6344	12.4	Chr17: 57.492875
17289324	218476		Gcnt4	glucosaminyl (N-acetyl) transferase 4, core 2 (beta-1,6-N-acetylglucosaminyltransferase)	Chr13: 97.694644	8.7118	13.9	Chr17: 31.769795
17295259	66479		1700029F12Rik	RIKEN cDNA 1700029F12 gene	Chr13: 97.791819	6.42829	19.5	Chr11: 101.460335
17289329	320557		Fam169a	family with sequence similarity 169, member A	Chr13: 97.837242	12.8688	9.3	Chr3: 39.719815
17295266	18824	2003	Plp2	proteolipid protein 2	Chr13: 97.868192	9.96667	10	Chr10: 46.420569
17295270	59050	5844	Nsa2	NSA2 ribosome biogenesis homolog (S. cerevisiae)	Chr13: 97.899382	10.6409	12	Chr2: 100.829473
17289344	320806	6238	Gfm2	G elongation factor, mitochondrial 2	Chr13: 97.907892	9.82319	16.2	Chr10: 35.758851
17295278	15212	437	Hexb	hexosaminidase B	Chr13: 97.946286	10.0046	10.3	Chr8: 71.406088
17289372	13803	2694	Enc1	ectodermal-neural cortex 1	Chr13: 98.011060	8.95568	11.6	Chr12: 55.988945
17289271	72114	12442	Zbed3	zinc finger, BED domain containing 3	Chr13: 96.095192	10.198	12.5	Chr13: 96.226476
17289380			Affy_17289380	Affy MoGene 2.0 probeset 17289380	Chr13: 98.061974	6.70849	14.2	Chr11: 82.070985
17289382			Affy_17289382	Affy MoGene 2.0 probeset 17289382	Chr13: 98.204925	6.95931	12.8	Chr1: 196.404284
17289388	328314		Gm5086	predicted gene 5086	Chr13: 98.329955	6.40936	16.1	ChrX: 103.404884
17289059			Affy_17289059	Affy MoGene 2.0 probeset 17289059	Chr13: 91.862861	7.69058	11.9	Chr13: 120.203852
17289392	20084	109622	Rps18	ribosomal protein S18	Chr13: 98.521067	7.9351	12.7	Chr11: 56.329567
17295304			Affy_17295304	Affy MoGene 2.0 probeset 17295304	Chr13: 98.530042	7.30345	14.4	Chr17: 27.985169
17295054	328309		Gm9776	predicted gene 9776	Chr13: 95.125794	8.90327	11.8	Chr13: 96.226476
17295346	105372	6629	Utp15	UTP15, U3 small nucleolar ribonucleoprotein, homolog (yeast)	Chr13: 99.016800	9.72768	10.8	Chr2: 106.438338
17289396	68558	11312	Ankra2	ankyrin repeat, family A (RFXANK-like), 2	Chr13: 99.033113	9.17594	10.8	Chr1: 190.994160
17295362	218490	37453	Btf3	basic transcription factor 3	Chr13: 99.079851	9.42191	13.5	Chr18: 21.512383
17289415			Affy_17289415	Affy MoGene 2.0 probeset 17289415	Chr13: 99.086377	7.68712	9.9	Chr11: 106.994495
17289422	15229	3290	Foxd1	forkhead box D1	Chr13: 99.124200	7.08098	12.9	Chr17: 63.988383
17294785	66795	12036	Atg10	autophagy related 10	Chr13: 91.074954	9.96773	11.7	Chr13: 91.841956
17295377			Affy_17295377	Affy MoGene 2.0 probeset 17295377	Chr13: 99.259303	6.16618	13.7	Chr8: 92.275913
17295381	68344	17711	Tmem174	transmembrane protein 174	Chr13: 99.404933	7.05812	13.3	Chr3: 23.338083
17289137	26556	3155	Homer1	homer homolog 1 (Drosophila)	Chr13: 94.073712	9.08459	11	Chr13: 116.719469
17295394	218503	9030	Fcho2	FCH domain only 2	Chr13: 99.493361	11.0363	8.2	Chr1: 196.404284
17295496	27220	3169	Cartpt	CART prepropeptide	Chr13: 100.668439	10.9209	11	Chr13: 99.628243
17289426	432798	123131	Gm5453	predicted gene 5453	Chr13: 99.674170	10.643	9.9	Chr1: 189.866756
17295450	69382	105972	1700024P04Rik	RIKEN cDNA 1700024P04 gene	Chr13: 99.754045	5.29113	10.9	Chr11: 76.761051
17295454			Affy_17295454	Affy MoGene 2.0 probeset 17295454	Chr13: 99.810353	7.24678	13	Chr10: 30.430648
17295456	69603		2310020H05Rik	RIKEN cDNA 2310020H05 gene	Chr13: 99.846483	5.46046	13.1	Chr11: 82.070985
17289429	328320		Gm807	predicted gene 807	Chr13: 99.870661	7.05068	12.9	Chr12: 65.130807
17289432	238803	17637	Zfp366	zinc finger protein 366	Chr13: 99.954778	7.89307	13.2	Chr18: 57.241643
17295463	68927	11695	Ptcd2	pentatricopeptide repeat domain 2	Chr13: 100.089604	9.50466	8.4	Chr15: 45.108962
17295494			Affy_17295494	Affy MoGene 2.0 probeset 17295494	Chr13: 100.462354	8.47738	10.9	Chr13: 99.206170
17547785	100504102		Gm20064	predicted gene, 20064	Chr13: 95.988148	8.05004	10.7	Chr13: 96.470954
17295482			Mtap1b	microtubule-associated protein 1B	Chr13: 100.191419	12.8848	13.3	Chr17: 50.872669
17289452			Affy_17289452	Affy MoGene 2.0 probeset 17289452	Chr13: 100.286683	9.52303	10.5	Chr17: 72.598863
17295122	268686	15633	S100z	S100 calcium binding protein, zeta	Chr13: 96.247256	5.93519	10.7	Chr13: 40.134141
17289079	78479		1700119I11Rik	RIKEN cDNA 1700119I11 gene	Chr13: 92.001037	6.67518	10.5	Chr13: 96.470954
17295503	78038	11145	Mccc2	methylcrotonoyl-Coenzyme A carboxylase 2 (beta)	Chr13: 100.718487	9.49629	10.7	N/A
17295525	544971	34582	Bdp1	B double prime 1, subunit of RNA polymerase III transcription initiation factor IIIB	Chr13: 100.787949	9.85035	14.3	Chr3: 36.502922
17295386	380863	18301	Tmem171	transmembrane protein 171	Chr13: 99.456190	6.51354	8.6	Chr13: 96.226476
17289466	20595	292	Smn1	survival motor neuron 1	Chr13: 100.893160	9.73819	13.5	Chr6: 54.130744
17295569	17948		Naip2	NLR family, apoptosis inhibitory protein 2	Chr13: 100.914018	5.84096	14.8	Chr11: 103.578807
17295588	17951	113589	Naip5	NLR family, apoptosis inhibitory protein 5	Chr13: 100.981694	8.22809	11	Chr7: 31.505577

## Sheet: SNPs
Index	SNP ID	Chr	Mb	Alleles	Source	ConScore	Gene	Transcript	Exon	Domain 1	Domain 2	Function	Details	C57BL/6J	DBA/2J
1	wt37-13-91026190	13	91.0262	C/T	Sanger/UCLA	1	Atp6ap1l	ENSMUST00000109541	6	Exon 6	Coding	Nonsynonymous	Biotype: Protein Coding, S -> N, aGc -> aAc, 226	C	T
2	MRS3679484	13	91.0262	C/T	UTHSC_CITG	1	Atp6ap1l	ENSMUST00000109541	6	Exon 6	Coding	Nonsynonymous	Biotype: Protein Coding, S -> N, aGc -> aAc, 226	C	T
3	wt37-13-91293862	13	91.2939	A/G	Sanger/UCLA	1	Atg10	ENSMUST00000022119	3	Exon 3	Coding	Nonsynonymous	Biotype: Protein Coding, L -> S, tTg -> tCg, 54	A	G
4	wt37-13-91293866	13	91.2939	T/C	Sanger/UCLA	1	Atg10	ENSMUST00000022119	3	Exon 3	Coding	Nonsynonymous	Biotype: Protein Coding, T -> A, Acc -> Gcc, 53	T	C
5	wt37-13-93114916	13	93.1149	T/C	Sanger/UCLA	1	Msh3	ENSMUST00000022220	7	Exon 7	Coding	Nonsynonymous	Biotype: Protein Coding, I -> V, Atc -> Gtc, 348	T	C
6	wt37-13-93114916	13	93.1149	T/C	Sanger/UCLA	1	Msh3	ENSMUST00000022219	7	Exon 7	Coding	Nonsynonymous	Biotype: Protein Coding, I -> V, Atc -> Gtc, 316	T	C
7	wt37-13-93114916	13	93.1149	T/C	Sanger/UCLA	1	Msh3	ENSMUST00000164816	6	Exon 6	Coding	Nonsynonymous	Biotype: Protein Coding, I -> V, Atc -> Gtc, 152	T	C
8	MRS3681488	13	93.1149	T/C	UTHSC_CITG	1	Msh3	ENSMUST00000022220	7	Exon 7	Coding	Nonsynonymous	Biotype: Protein Coding, I -> V, Atc -> Gtc, 348	T	C
9	MRS3681488	13	93.1149	T/C	UTHSC_CITG	1	Msh3	ENSMUST00000022219	7	Exon 7	Coding	Nonsynonymous	Biotype: Protein Coding, I -> V, Atc -> Gtc, 316	T	C
10	MRS3681488	13	93.1149	T/C	UTHSC_CITG	1	Msh3	ENSMUST00000164816	6	Exon 6	Coding	Nonsynonymous	Biotype: Protein Coding, I -> V, Atc -> Gtc, 152	T	C
11	rs49418360	13	93.1149	T/C	dbSNP		Msh3	ENSMUST00000022220	7	Exon 7	Coding	Nonsynonymous	Biotype: Protein Coding, I -> V, Atc -> Gtc, 348	T	C
12	rs49418360	13	93.1149	T/C	dbSNP		Msh3	ENSMUST00000022219	7	Exon 7	Coding	Nonsynonymous	Biotype: Protein Coding, I -> V, Atc -> Gtc, 316	T	C
13	rs49418360	13	93.1149	T/C	dbSNP		Msh3	ENSMUST00000164816	6	Exon 6	Coding	Nonsynonymous	Biotype: Protein Coding, I -> V, Atc -> Gtc, 152	T	C
14	wt37-13-93114996	13	93.115	G/A	Sanger/UCLA	1	Msh3	ENSMUST00000022220	7	Exon 7	Coding	Nonsynonymous	Biotype: Protein Coding, T -> I, aCa -> aTa, 321	G	A
15	wt37-13-93114996	13	93.115	G/A	Sanger/UCLA	1	Msh3	ENSMUST00000022219	7	Exon 7	Coding	Nonsynonymous	Biotype: Protein Coding, T -> I, aCa -> aTa, 289	G	A
16	wt37-13-93114996	13	93.115	G/A	Sanger/UCLA	1	Msh3	ENSMUST00000164816	6	Exon 6	Coding	Nonsynonymous	Biotype: Protein Coding, T -> I, aCa -> aTa, 125	G	A
17	MRS3681489	13	93.115	G/A	UTHSC_CITG	1	Msh3	ENSMUST00000022220	7	Exon 7	Coding	Nonsynonymous	Biotype: Protein Coding, T -> I, aCa -> aTa, 321	G	A
18	MRS3681489	13	93.115	G/A	UTHSC_CITG	1	Msh3	ENSMUST00000022219	7	Exon 7	Coding	Nonsynonymous	Biotype: Protein Coding, T -> I, aCa -> aTa, 289	G	A
19	MRS3681489	13	93.115	G/A	UTHSC_CITG	1	Msh3	ENSMUST00000164816	6	Exon 6	Coding	Nonsynonymous	Biotype: Protein Coding, T -> I, aCa -> aTa, 125	G	A
20	wt37-13-93121226	13	93.1212	G/A	Sanger/UCLA	1	Msh3	ENSMUST00000022220	3	Exon 3	Coding	Nonsynonymous	Biotype: Protein Coding, A -> V, gCg -> gTg, 146	G	A
21	wt37-13-93121226	13	93.1212	G/A	Sanger/UCLA	1	Msh3	ENSMUST00000022219	3	Exon 3	Coding	Nonsynonymous	Biotype: Protein Coding, A -> V, gCg -> gTg, 114	G	A
22	MRS3681585	13	93.1212	G/A	UTHSC_CITG	1	Msh3	ENSMUST00000022220	3	Exon 3	Coding	Nonsynonymous	Biotype: Protein Coding, A -> V, gCg -> gTg, 146	G	A
23	MRS3681585	13	93.1212	G/A	UTHSC_CITG	1	Msh3	ENSMUST00000022219	3	Exon 3	Coding	Nonsynonymous	Biotype: Protein Coding, A -> V, gCg -> gTg, 114	G	A
24	rs48140189	13	93.1212	G/A	dbSNP		Msh3	ENSMUST00000022220	3	Exon 3	Coding	Nonsynonymous	Biotype: Protein Coding, A -> V, gCg -> gTg, 146	G	A
25	rs48140189	13	93.1212	G/A	dbSNP		Msh3	ENSMUST00000022219	3	Exon 3	Coding	Nonsynonymous	Biotype: Protein Coding, A -> V, gCg -> gTg, 114	G	A
26	wt37-13-93123192	13	93.1232	C/A	Sanger/UCLA	0.867	Msh3	ENSMUST00000022220	2	Exon 2	Coding	Nonsynonymous	Biotype: Protein Coding, A -> S, Gct -> Tct, 82	C	A
27	wt37-13-93123192	13	93.1232	C/A	Sanger/UCLA	0.867	Msh3	ENSMUST00000022219	2	Exon 2	Coding	Nonsynonymous	Biotype: Protein Coding, A -> S, Gct -> Tct, 50	C	A
28	MRS3681611	13	93.1232	C/A	UTHSC_CITG	0.867	Msh3	ENSMUST00000022220	2	Exon 2	Coding	Nonsynonymous	Biotype: Protein Coding, A -> S, Gct -> Tct, 82	C	A
29	MRS3681611	13	93.1232	C/A	UTHSC_CITG	0.867	Msh3	ENSMUST00000022219	2	Exon 2	Coding	Nonsynonymous	Biotype: Protein Coding, A -> S, Gct -> Tct, 50	C	A
30	wt37-13-93820202	13	93.8202	A/T	Sanger/UCLA	1	Cmya5	ENSMUST00000062122	10	Exon 10	Coding	Nonsynonymous	Biotype: Protein Coding, L -> H, cTc -> cAc, 3467	A	T
31	MRS3682305	13	93.8202	A/T	UTHSC_CITG	1	Cmya5	ENSMUST00000062122	10	Exon 10	Coding	Nonsynonymous	Biotype: Protein Coding, L -> H, cTc -> cAc, 3467	A	T
32	MRS3682416	13	93.8335	C/G	UTHSC_CITG	1	Cmya5	ENSMUST00000062122	9	Exon 9	Coding	Nonsynonymous	Biotype: Protein Coding, A -> P, Gct -> Cct, 3414	C	G
33	wt37-13-93859565	13	93.8596	T/A	Sanger/UCLA	1	Cmya5	ENSMUST00000062122	2	Exon 2	Coding	Nonsynonymous	Biotype: Protein Coding, E -> V, gAg -> gTg, 2990	T	A
34	MRS3682562	13	93.8596	T/A	UTHSC_CITG	1	Cmya5	ENSMUST00000062122	2	Exon 2	Coding	Nonsynonymous	Biotype: Protein Coding, E -> V, gAg -> gTg, 2990	T	A
35	wt37-13-93859938	13	93.8599	T/A	Sanger/UCLA	1	Cmya5	ENSMUST00000062122	2	Exon 2	Coding	Nonsynonymous	Biotype: Protein Coding, T -> S, Act -> Tct, 2866	T	A
36	MRS3682564	13	93.8599	T/A	UTHSC_CITG	1	Cmya5	ENSMUST00000062122	2	Exon 2	Coding	Nonsynonymous	Biotype: Protein Coding, T -> S, Act -> Tct, 2866	T	A
37	wt37-13-93860088	13	93.8601	C/A	Sanger/UCLA	1	Cmya5	ENSMUST00000062122	2	Exon 2	Coding	Nonsynonymous	Biotype: Protein Coding, G -> C, Ggt -> Tgt, 2816	C	A
38	MRS3682565	13	93.8601	C/A	UTHSC_CITG	1	Cmya5	ENSMUST00000062122	2	Exon 2	Coding	Nonsynonymous	Biotype: Protein Coding, G -> C, Ggt -> Tgt, 2816	C	A
39	MRS3682568	13	93.8604	C/G	UTHSC_CITG	1	Cmya5	ENSMUST00000062122	2	Exon 2	Coding	Nonsynonymous	Biotype: Protein Coding, A -> P, Gct -> Cct, 2709	C	G
40	MRS3682569	13	93.8604	C/G	UTHSC_CITG	1	Cmya5	ENSMUST00000062122	2	Exon 2	Coding	Nonsynonymous	Biotype: Protein Coding, S -> T, aGt -> aCt, 2707	C	G
41	wt37-13-93860631	13	93.8606	C/T	Sanger/UCLA	1	Cmya5	ENSMUST00000062122	2	Exon 2	Coding	Nonsynonymous	Biotype: Protein Coding, E -> K, Gag -> Aag, 2635	C	T
42	MRS3682570	13	93.8606	C/T	UTHSC_CITG	1	Cmya5	ENSMUST00000062122	2	Exon 2	Coding	Nonsynonymous	Biotype: Protein Coding, E -> K, Gag -> Aag, 2635	C	T
43	rs29683553	13	93.8606	C/T	dbSNP		Cmya5	ENSMUST00000062122	2	Exon 2	Coding	Nonsynonymous	Biotype: Protein Coding, E -> K, Gag -> Aag, 2635	C	T
44	wt37-13-93861018	13	93.861	T/C	Sanger/UCLA	1	Cmya5	ENSMUST00000062122	2	Exon 2	Coding	Nonsynonymous	Biotype: Protein Coding, T -> A, Act -> Gct, 2506	T	C
45	MRS3682574	13	93.861	T/C	UTHSC_CITG	1	Cmya5	ENSMUST00000062122	2	Exon 2	Coding	Nonsynonymous	Biotype: Protein Coding, T -> A, Act -> Gct, 2506	T	C
46	rs29782879	13	93.861	T/C	dbSNP		Cmya5	ENSMUST00000062122	2	Exon 2	Coding	Nonsynonymous	Biotype: Protein Coding, T -> A, Act -> Gct, 2506	T	C
47	wt37-13-93861126	13	93.8611	A/C	Sanger/UCLA	1	Cmya5	ENSMUST00000062122	2	Exon 2	Coding	Nonsynonymous	Biotype: Protein Coding, Y -> D, Tac -> Gac, 2470	A	C
48	MRS3682576	13	93.8611	A/C	UTHSC_CITG	1	Cmya5	ENSMUST00000062122	2	Exon 2	Coding	Nonsynonymous	Biotype: Protein Coding, Y -> D, Tac -> Gac, 2470	A	C
49	rs30042156	13	93.8611	A/C	dbSNP		Cmya5	ENSMUST00000062122	2	Exon 2	Coding	Nonsynonymous	Biotype: Protein Coding, Y -> D, Tac -> Gac, 2470	A	C
50	wt37-13-93861192	13	93.8612	T/C	Sanger/UCLA	1	Cmya5	ENSMUST00000062122	2	Exon 2	Coding	Nonsynonymous	Biotype: Protein Coding, T -> A, Aca -> Gca, 2448	T	C
51	MRS3682577	13	93.8612	T/C	UTHSC_CITG	1	Cmya5	ENSMUST00000062122	2	Exon 2	Coding	Nonsynonymous	Biotype: Protein Coding, T -> A, Aca -> Gca, 2448	T	C
52	rs29228197	13	93.8612	T/C	dbSNP		Cmya5	ENSMUST00000062122	2	Exon 2	Coding	Nonsynonymous	Biotype: Protein Coding, T -> A, Aca -> Gca, 2448	T	C
53	wt37-13-93861293	13	93.8613	A/G	Sanger/UCLA	1	Cmya5	ENSMUST00000062122	2	Exon 2	Coding	Nonsynonymous	Biotype: Protein Coding, V -> A, gTa -> gCa, 2414	A	G
54	MRS3682578	13	93.8613	A/G	UTHSC_CITG	1	Cmya5	ENSMUST00000062122	2	Exon 2	Coding	Nonsynonymous	Biotype: Protein Coding, V -> A, gTa -> gCa, 2414	A	G
55	rs29225059	13	93.8613	A/G	dbSNP		Cmya5	ENSMUST00000062122	2	Exon 2	Coding	Nonsynonymous	Biotype: Protein Coding, V -> A, gTa -> gCa, 2414	A	G
56	wt37-13-93861366	13	93.8614	A/G	Sanger/UCLA	1	Cmya5	ENSMUST00000062122	2	Exon 2	Coding	Nonsynonymous	Biotype: Protein Coding, S -> P, Tcc -> Ccc, 2390	A	G
57	MRS3682579	13	93.8614	A/G	UTHSC_CITG	1	Cmya5	ENSMUST00000062122	2	Exon 2	Coding	Nonsynonymous	Biotype: Protein Coding, S -> P, Tcc -> Ccc, 2390	A	G
58	rs29664389	13	93.8614	A/G	dbSNP		Cmya5	ENSMUST00000062122	2	Exon 2	Coding	Nonsynonymous	Biotype: Protein Coding, S -> P, Tcc -> Ccc, 2390	A	G
59	wt37-13-93862290	13	93.8623	A/G	Sanger/UCLA	1	Cmya5	ENSMUST00000062122	2	Exon 2	Coding	Nonsynonymous	Biotype: Protein Coding, S -> P, Tct -> Cct, 2082	A	G
60	MRS3682580	13	93.8623	A/G	UTHSC_CITG	1	Cmya5	ENSMUST00000062122	2	Exon 2	Coding	Nonsynonymous	Biotype: Protein Coding, S -> P, Tct -> Cct, 2082	A	G
61	rs29230896	13	93.8623	A/G	dbSNP		Cmya5	ENSMUST00000062122	2	Exon 2	Coding	Nonsynonymous	Biotype: Protein Coding, S -> P, Tct -> Cct, 2082	A	G
62	wt37-13-93863109	13	93.8631	G/A	Sanger/UCLA	1	Cmya5	ENSMUST00000062122	2	Exon 2	Coding	Nonsynonymous	Biotype: Protein Coding, P -> S, Cca -> Tca, 1809	G	A
63	MRS3682582	13	93.8631	G/A	UTHSC_CITG	1	Cmya5	ENSMUST00000062122	2	Exon 2	Coding	Nonsynonymous	Biotype: Protein Coding, P -> S, Cca -> Tca, 1809	G	A
64	rs29545639	13	93.8631	G/A	dbSNP		Cmya5	ENSMUST00000062122	2	Exon 2	Coding	Nonsynonymous	Biotype: Protein Coding, P -> S, Cca -> Tca, 1809	G	A
65	wt37-13-93863228	13	93.8632	G/A	Sanger/UCLA	1	Cmya5	ENSMUST00000062122	2	Exon 2	Coding	Nonsynonymous	Biotype: Protein Coding, T -> I, aCc -> aTc, 1769	G	A
66	MRS3682583	13	93.8632	G/A	UTHSC_CITG	1	Cmya5	ENSMUST00000062122	2	Exon 2	Coding	Nonsynonymous	Biotype: Protein Coding, T -> I, aCc -> aTc, 1769	G	A
67	rs29587522	13	93.8632	G/A	dbSNP		Cmya5	ENSMUST00000062122	2	Exon 2	Coding	Nonsynonymous	Biotype: Protein Coding, T -> I, aCc -> aTc, 1769	G	A
68	wt37-13-93863784	13	93.8638	G/A	Sanger/UCLA	1	Cmya5	ENSMUST00000062122	2	Exon 2	Coding	Nonsynonymous	Biotype: Protein Coding, L -> F, Ctc -> Ttc, 1584	G	A
69	MRS3682584	13	93.8638	G/A	UTHSC_CITG	1	Cmya5	ENSMUST00000062122	2	Exon 2	Coding	Nonsynonymous	Biotype: Protein Coding, L -> F, Ctc -> Ttc, 1584	G	A
70	rs29531945	13	93.8638	G/A	dbSNP		Cmya5	ENSMUST00000062122	2	Exon 2	Coding	Nonsynonymous	Biotype: Protein Coding, L -> F, Ctc -> Ttc, 1584	G	A
71	wt37-13-93863820	13	93.8638	C/A	Sanger/UCLA	1	Cmya5	ENSMUST00000062122	2	Exon 2	Coding	Nonsynonymous	Biotype: Protein Coding, V -> L, Gta -> Tta, 1572	C	A
72	MRS3682585	13	93.8638	C/A	UTHSC_CITG	1	Cmya5	ENSMUST00000062122	2	Exon 2	Coding	Nonsynonymous	Biotype: Protein Coding, V -> L, Gta -> Tta, 1572	C	A
73	rs29909458	13	93.8638	C/A	dbSNP		Cmya5	ENSMUST00000062122	2	Exon 2	Coding	Nonsynonymous	Biotype: Protein Coding, V -> L, Gta -> Tta, 1572	C	A
74	wt37-13-93863985	13	93.864	T/C	Sanger/UCLA	1	Cmya5	ENSMUST00000062122	2	Exon 2	Coding	Nonsynonymous	Biotype: Protein Coding, T -> A, Acc -> Gcc, 1517	T	C
75	MRS3682586	13	93.864	T/C	UTHSC_CITG	1	Cmya5	ENSMUST00000062122	2	Exon 2	Coding	Nonsynonymous	Biotype: Protein Coding, T -> A, Acc -> Gcc, 1517	T	C
76	rs29512265	13	93.864	T/C	dbSNP		Cmya5	ENSMUST00000062122	2	Exon 2	Coding	Nonsynonymous	Biotype: Protein Coding, T -> A, Acc -> Gcc, 1517	T	C
77	wt37-13-93864033	13	93.864	C/T	Sanger/UCLA	1	Cmya5	ENSMUST00000062122	2	Exon 2	Coding	Nonsynonymous	Biotype: Protein Coding, V -> I, Gta -> Ata, 1501	C	T
78	MRS3682587	13	93.864	C/T	UTHSC_CITG	1	Cmya5	ENSMUST00000062122	2	Exon 2	Coding	Nonsynonymous	Biotype: Protein Coding, V -> I, Gta -> Ata, 1501	C	T
79	rs29241742	13	93.864	C/T	dbSNP		Cmya5	ENSMUST00000062122	2	Exon 2	Coding	Nonsynonymous	Biotype: Protein Coding, V -> I, Gta -> Ata, 1501	C	T
80	wt37-13-93864176	13	93.8642	A/G	Sanger/UCLA	1	Cmya5	ENSMUST00000062122	2	Exon 2	Coding	Nonsynonymous	Biotype: Protein Coding, M -> T, aTg -> aCg, 1453	A	G
81	MRS3682588	13	93.8642	A/G	UTHSC_CITG	1	Cmya5	ENSMUST00000062122	2	Exon 2	Coding	Nonsynonymous	Biotype: Protein Coding, M -> T, aTg -> aCg, 1453	A	G
82	rs30093536	13	93.8642	A/G	dbSNP		Cmya5	ENSMUST00000062122	2	Exon 2	Coding	Nonsynonymous	Biotype: Protein Coding, M -> T, aTg -> aCg, 1453	A	G
83	wt37-13-93864185	13	93.8642	A/G	Sanger/UCLA	1	Cmya5	ENSMUST00000062122	2	Exon 2	Coding	Nonsynonymous	Biotype: Protein Coding, M -> T, aTg -> aCg, 1450	A	G
84	MRS3682589	13	93.8642	A/G	UTHSC_CITG	1	Cmya5	ENSMUST00000062122	2	Exon 2	Coding	Nonsynonymous	Biotype: Protein Coding, M -> T, aTg -> aCg, 1450	A	G
85	rs29588873	13	93.8642	A/G	dbSNP		Cmya5	ENSMUST00000062122	2	Exon 2	Coding	Nonsynonymous	Biotype: Protein Coding, M -> T, aTg -> aCg, 1450	A	G
86	wt37-13-93864209	13	93.8642	G/A	Sanger/UCLA	1	Cmya5	ENSMUST00000062122	2	Exon 2	Coding	Nonsynonymous	Biotype: Protein Coding, A -> V, gCa -> gTa, 1442	G	A
87	rs29590287	13	93.8642	G/A	dbSNP		Cmya5	ENSMUST00000062122	2	Exon 2	Coding	Nonsynonymous	Biotype: Protein Coding, A -> V, gCa -> gTa, 1442	G	A
88	wt37-13-93864866	13	93.8649	T/G	Sanger/UCLA	1	Cmya5	ENSMUST00000062122	2	Exon 2	Coding	Nonsynonymous	Biotype: Protein Coding, E -> A, gAg -> gCg, 1223	T	G
89	MRS3682592	13	93.8649	T/G	UTHSC_CITG	1	Cmya5	ENSMUST00000062122	2	Exon 2	Coding	Nonsynonymous	Biotype: Protein Coding, E -> A, gAg -> gCg, 1223	T	G
90	wt37-13-93864872	13	93.8649	T/C	Sanger/UCLA	1	Cmya5	ENSMUST00000062122	2	Exon 2	Coding	Nonsynonymous	Biotype: Protein Coding, Q -> R, cAg -> cGg, 1221	T	C
91	MRS3682593	13	93.8649	T/C	UTHSC_CITG	1	Cmya5	ENSMUST00000062122	2	Exon 2	Coding	Nonsynonymous	Biotype: Protein Coding, Q -> R, cAg -> cGg, 1221	T	C
92	wt37-13-93864962	13	93.865	A/G	Sanger/UCLA	1	Cmya5	ENSMUST00000062122	2	Exon 2	Coding	Nonsynonymous	Biotype: Protein Coding, L -> P, cTa -> cCa, 1191	A	G
93	MRS3682595	13	93.865	A/G	UTHSC_CITG	1	Cmya5	ENSMUST00000062122	2	Exon 2	Coding	Nonsynonymous	Biotype: Protein Coding, L -> P, cTa -> cCa, 1191	A	G
94	wt37-13-93865043	13	93.865	G/A	Sanger/UCLA	1	Cmya5	ENSMUST00000062122	2	Exon 2	Coding	Nonsynonymous	Biotype: Protein Coding, P -> L, cCt -> cTt, 1164	G	A
95	MRS3682596	13	93.865	G/A	UTHSC_CITG	1	Cmya5	ENSMUST00000062122	2	Exon 2	Coding	Nonsynonymous	Biotype: Protein Coding, P -> L, cCt -> cTt, 1164	G	A
96	rs37447855	13	93.865	G/A	dbSNP		Cmya5	ENSMUST00000062122	2	Exon 2	Coding	Nonsynonymous	Biotype: Protein Coding, P -> L, cCt -> cTt, 1164	G	A
97	wt37-13-93865115	13	93.8651	C/G	Sanger/UCLA	1	Cmya5	ENSMUST00000062122	2	Exon 2	Coding	Nonsynonymous	Biotype: Protein Coding, R -> T, aGg -> aCg, 1140	C	G
98	MRS3682597	13	93.8651	C/G	UTHSC_CITG	1	Cmya5	ENSMUST00000062122	2	Exon 2	Coding	Nonsynonymous	Biotype: Protein Coding, R -> T, aGg -> aCg, 1140	C	G
99	wt37-13-93865234	13	93.8652	A/T	Sanger/UCLA	1	Cmya5	ENSMUST00000062122	2	Exon 2	Coding	Nonsynonymous	Biotype: Protein Coding, D -> E, gaT -> gaA, 1100	A	T
100	MRS3682599	13	93.8652	A/T	UTHSC_CITG	1	Cmya5	ENSMUST00000062122	2	Exon 2	Coding	Nonsynonymous	Biotype: Protein Coding, D -> E, gaT -> gaA, 1100	A	T
101	wt37-13-93866021	13	93.866	C/T	Sanger/UCLA	1	Cmya5	ENSMUST00000062122	2	Exon 2	Coding	Nonsynonymous	Biotype: Protein Coding, S -> N, aGc -> aAc, 838	C	T
102	MRS3682602	13	93.866	C/T	UTHSC_CITG	1	Cmya5	ENSMUST00000062122	2	Exon 2	Coding	Nonsynonymous	Biotype: Protein Coding, S -> N, aGc -> aAc, 838	C	T
103	rs29723715	13	93.866	C/T	dbSNP		Cmya5	ENSMUST00000062122	2	Exon 2	Coding	Nonsynonymous	Biotype: Protein Coding, S -> N, aGc -> aAc, 838	C	T
104	wt37-13-93866510	13	93.8665	G/A	Sanger/UCLA	1	Cmya5	ENSMUST00000062122	2	Exon 2	Coding	Nonsynonymous	Biotype: Protein Coding, T -> I, aCc -> aTc, 675	G	A
105	MRS3682608	13	93.8665	G/A	UTHSC_CITG	1	Cmya5	ENSMUST00000062122	2	Exon 2	Coding	Nonsynonymous	Biotype: Protein Coding, T -> I, aCc -> aTc, 675	G	A
106	MRS3682612	13	93.8667	G/A	UTHSC_CITG	1	Cmya5	ENSMUST00000062122	2	Exon 2	Coding	Nonsynonymous	Biotype: Protein Coding, P -> L, cCg -> cTg, 602	G	A
107	MRS3682613	13	93.8667	C/T	UTHSC_CITG	1	Cmya5	ENSMUST00000062122	2	Exon 2	Coding	Nonsynonymous	Biotype: Protein Coding, E -> K, Gag -> Aag, 598	C	T
108	MRS3682614	13	93.8668	A/G	UTHSC_CITG	1	Cmya5	ENSMUST00000062122	2	Exon 2	Coding	Nonsynonymous	Biotype: Protein Coding, L -> P, cTt -> cCt, 578	A	G
109	MRS3682615	13	93.8668	C/T	UTHSC_CITG	1	Cmya5	ENSMUST00000062122	2	Exon 2	Coding	Nonsynonymous	Biotype: Protein Coding, G -> E, gGg -> gAg, 563	C	T
110	wt37-13-93866922	13	93.8669	A/G	Sanger/UCLA	1	Cmya5	ENSMUST00000062122	2	Exon 2	Coding	Nonsynonymous	Biotype: Protein Coding, S -> P, Tcc -> Ccc, 538	A	G
111	MRS3682616	13	93.8669	A/G	UTHSC_CITG	1	Cmya5	ENSMUST00000062122	2	Exon 2	Coding	Nonsynonymous	Biotype: Protein Coding, S -> P, Tcc -> Ccc, 538	A	G
112	MRS3682617	13	93.8671	T/C	UTHSC_CITG	1	Cmya5	ENSMUST00000062122	2	Exon 2	Coding	Nonsynonymous	Biotype: Protein Coding, H -> R, cAc -> cGc, 493	T	C
113	wt37-13-93867093	13	93.8671	G/A	Sanger/UCLA	1	Cmya5	ENSMUST00000062122	2	Exon 2	Coding	Nonsynonymous	Biotype: Protein Coding, H -> Y, Cac -> Tac, 481	G	A
114	MRS3682618	13	93.8671	G/A	UTHSC_CITG	1	Cmya5	ENSMUST00000062122	2	Exon 2	Coding	Nonsynonymous	Biotype: Protein Coding, H -> Y, Cac -> Tac, 481	G	A
115	wt37-13-93867401	13	93.8674	A/G	Sanger/UCLA	1	Cmya5	ENSMUST00000062122	2	Exon 2	Coding	Nonsynonymous	Biotype: Protein Coding, I -> T, aTt -> aCt, 378	A	G
116	MRS3682621	13	93.8674	A/G	UTHSC_CITG	1	Cmya5	ENSMUST00000062122	2	Exon 2	Coding	Nonsynonymous	Biotype: Protein Coding, I -> T, aTt -> aCt, 378	A	G
117	rs29234964	13	93.8674	A/G	dbSNP		Cmya5	ENSMUST00000062122	2	Exon 2	Coding	Nonsynonymous	Biotype: Protein Coding, I -> T, aTt -> aCt, 378	A	G
118	wt37-13-93867552	13	93.8676	T/A	Sanger/UCLA	1	Cmya5	ENSMUST00000062122	2	Exon 2	Coding	Nonsynonymous	Biotype: Protein Coding, N -> Y, Aat -> Tat, 328	T	A
119	MRS3682622	13	93.8676	T/A	UTHSC_CITG	1	Cmya5	ENSMUST00000062122	2	Exon 2	Coding	Nonsynonymous	Biotype: Protein Coding, N -> Y, Aat -> Tat, 328	T	A
120	rs29637473	13	93.8676	T/A	dbSNP		Cmya5	ENSMUST00000062122	2	Exon 2	Coding	Nonsynonymous	Biotype: Protein Coding, N -> Y, Aat -> Tat, 328	T	A
121	wt37-13-93867621	13	93.8676	C/T	Sanger/UCLA	1	Cmya5	ENSMUST00000062122	2	Exon 2	Coding	Nonsynonymous	Biotype: Protein Coding, A -> T, Gcc -> Acc, 305	C	T
122	MRS3682623	13	93.8676	C/T	UTHSC_CITG	1	Cmya5	ENSMUST00000062122	2	Exon 2	Coding	Nonsynonymous	Biotype: Protein Coding, A -> T, Gcc -> Acc, 305	C	T
123	rs29529749	13	93.8676	C/T	dbSNP		Cmya5	ENSMUST00000062122	2	Exon 2	Coding	Nonsynonymous	Biotype: Protein Coding, A -> T, Gcc -> Acc, 305	C	T
124	wt37-13-93867676	13	93.8677	T/A	Sanger/UCLA	1	Cmya5	ENSMUST00000062122	2	Exon 2	Coding	Nonsynonymous	Biotype: Protein Coding, L -> F, ttA -> ttT, 286	T	A
125	MRS3682624	13	93.8677	T/A	UTHSC_CITG	1	Cmya5	ENSMUST00000062122	2	Exon 2	Coding	Nonsynonymous	Biotype: Protein Coding, L -> F, ttA -> ttT, 286	T	A
126	rs29225768	13	93.8677	T/A	dbSNP		Cmya5	ENSMUST00000062122	2	Exon 2	Coding	Nonsynonymous	Biotype: Protein Coding, L -> F, ttA -> ttT, 286	T	A
127	wt37-13-94268622	13	94.2686	G/A	Sanger/UCLA	1	Jmy	ENSMUST00000166304	1	Exon 1	Coding	Nonsynonymous	Biotype: Protein Coding, P -> S, Ccg -> Tcg, 214	G	A
128	wt37-13-94268622	13	94.2686	G/A	Sanger/UCLA	1	Jmy	ENSMUST00000165695	1	Exon 1	Coding	Nonsynonymous	Biotype: Protein Coding, P -> S, Ccg -> Tcg, 214	G	A
129	wt37-13-94268622	13	94.2686	G/A	Sanger/UCLA	1	Jmy	ENSMUST00000065537	1	Exon 1	Coding	Nonsynonymous	Biotype: Protein Coding, P -> S, Ccg -> Tcg, 214	G	A
130	MRS3683218	13	94.2686	G/A	UTHSC_CITG	1	Jmy	ENSMUST00000166304	1	Exon 1	Coding	Nonsynonymous	Biotype: Protein Coding, P -> S, Ccg -> Tcg, 214	G	A
131	MRS3683218	13	94.2686	G/A	UTHSC_CITG	1	Jmy	ENSMUST00000165695	1	Exon 1	Coding	Nonsynonymous	Biotype: Protein Coding, P -> S, Ccg -> Tcg, 214	G	A
132	MRS3683218	13	94.2686	G/A	UTHSC_CITG	1	Jmy	ENSMUST00000065537	1	Exon 1	Coding	Nonsynonymous	Biotype: Protein Coding, P -> S, Ccg -> Tcg, 214	G	A
133	rs29494304	13	94.2686	G/A	dbSNP		Jmy	ENSMUST00000166304	1	Exon 1	Coding	Nonsynonymous	Biotype: Protein Coding, P -> S, Ccg -> Tcg, 214	G	A
134	rs29494304	13	94.2686	G/A	dbSNP		Jmy	ENSMUST00000165695	1	Exon 1	Coding	Nonsynonymous	Biotype: Protein Coding, P -> S, Ccg -> Tcg, 214	G	A
135	rs29494304	13	94.2686	G/A	dbSNP		Jmy	ENSMUST00000065537	1	Exon 1	Coding	Nonsynonymous	Biotype: Protein Coding, P -> S, Ccg -> Tcg, 214	G	A
136	wt37-13-94268786	13	94.2688	G/A	Sanger/UCLA	1	Jmy	ENSMUST00000166304	1	Exon 1	Coding	Nonsynonymous	Biotype: Protein Coding, A -> V, gCc -> gTc, 159	G	A
137	wt37-13-94268786	13	94.2688	G/A	Sanger/UCLA	1	Jmy	ENSMUST00000165695	1	Exon 1	Coding	Nonsynonymous	Biotype: Protein Coding, A -> V, gCc -> gTc, 159	G	A
138	wt37-13-94268786	13	94.2688	G/A	Sanger/UCLA	1	Jmy	ENSMUST00000065537	1	Exon 1	Coding	Nonsynonymous	Biotype: Protein Coding, A -> V, gCc -> gTc, 159	G	A
139	MRS3683220	13	94.2688	G/A	UTHSC_CITG	1	Jmy	ENSMUST00000166304	1	Exon 1	Coding	Nonsynonymous	Biotype: Protein Coding, A -> V, gCc -> gTc, 159	G	A
140	MRS3683220	13	94.2688	G/A	UTHSC_CITG	1	Jmy	ENSMUST00000165695	1	Exon 1	Coding	Nonsynonymous	Biotype: Protein Coding, A -> V, gCc -> gTc, 159	G	A
141	MRS3683220	13	94.2688	G/A	UTHSC_CITG	1	Jmy	ENSMUST00000065537	1	Exon 1	Coding	Nonsynonymous	Biotype: Protein Coding, A -> V, gCc -> gTc, 159	G	A
142	rs29821980	13	94.2688	G/A	dbSNP		Jmy	ENSMUST00000166304	1	Exon 1	Coding	Nonsynonymous	Biotype: Protein Coding, A -> V, gCc -> gTc, 159	G	A
143	rs29821980	13	94.2688	G/A	dbSNP		Jmy	ENSMUST00000165695	1	Exon 1	Coding	Nonsynonymous	Biotype: Protein Coding, A -> V, gCc -> gTc, 159	G	A
144	rs29821980	13	94.2688	G/A	dbSNP		Jmy	ENSMUST00000065537	1	Exon 1	Coding	Nonsynonymous	Biotype: Protein Coding, A -> V, gCc -> gTc, 159	G	A
145	wt37-13-94268804	13	94.2688	G/A	Sanger/UCLA	1	Jmy	ENSMUST00000166304	1	Exon 1	Coding	Nonsynonymous	Biotype: Protein Coding, T -> I, aCc -> aTc, 153	G	A
146	wt37-13-94268804	13	94.2688	G/A	Sanger/UCLA	1	Jmy	ENSMUST00000165695	1	Exon 1	Coding	Nonsynonymous	Biotype: Protein Coding, T -> I, aCc -> aTc, 153	G	A
147	wt37-13-94268804	13	94.2688	G/A	Sanger/UCLA	1	Jmy	ENSMUST00000065537	1	Exon 1	Coding	Nonsynonymous	Biotype: Protein Coding, T -> I, aCc -> aTc, 153	G	A
148	MRS3683221	13	94.2688	G/A	UTHSC_CITG	1	Jmy	ENSMUST00000166304	1	Exon 1	Coding	Nonsynonymous	Biotype: Protein Coding, T -> I, aCc -> aTc, 153	G	A
149	MRS3683221	13	94.2688	G/A	UTHSC_CITG	1	Jmy	ENSMUST00000165695	1	Exon 1	Coding	Nonsynonymous	Biotype: Protein Coding, T -> I, aCc -> aTc, 153	G	A
150	MRS3683221	13	94.2688	G/A	UTHSC_CITG	1	Jmy	ENSMUST00000065537	1	Exon 1	Coding	Nonsynonymous	Biotype: Protein Coding, T -> I, aCc -> aTc, 153	G	A
151	rs29756734	13	94.2688	G/A	dbSNP		Jmy	ENSMUST00000166304	1	Exon 1	Coding	Nonsynonymous	Biotype: Protein Coding, T -> I, aCc -> aTc, 153	G	A
152	rs29756734	13	94.2688	G/A	dbSNP		Jmy	ENSMUST00000165695	1	Exon 1	Coding	Nonsynonymous	Biotype: Protein Coding, T -> I, aCc -> aTc, 153	G	A
153	rs29756734	13	94.2688	G/A	dbSNP		Jmy	ENSMUST00000065537	1	Exon 1	Coding	Nonsynonymous	Biotype: Protein Coding, T -> I, aCc -> aTc, 153	G	A
154	wt37-13-94441455	13	94.4415	T/C	Sanger/UCLA	1	Bhmt2	ENSMUST00000015941	2	Exon 2	Coding	Nonsynonymous	Biotype: Protein Coding, S -> G, Agc -> Ggc, 27	T	C
155	MRS3683414	13	94.4415	T/C	UTHSC_CITG	1	Bhmt2	ENSMUST00000015941	2	Exon 2	Coding	Nonsynonymous	Biotype: Protein Coding, S -> G, Agc -> Ggc, 27	T	C
156	wt37-13-94514290	13	94.5143	A/G	Sanger/UCLA	1	Dmgdh	ENSMUST00000048001	15	Exon 15	Coding	Nonsynonymous	Biotype: Protein Coding, T -> A, Acc -> Gcc, 758	A	G
157	MRS3683527	13	94.5143	A/G	UTHSC_CITG	1	Dmgdh	ENSMUST00000048001	15	Exon 15	Coding	Nonsynonymous	Biotype: Protein Coding, T -> A, Acc -> Gcc, 758	A	G
158	rs30386353	13	94.5143	A/G	dbSNP		Dmgdh	ENSMUST00000048001	15	Exon 15	Coding	Nonsynonymous	Biotype: Protein Coding, T -> A, Acc -> Gcc, 758	A	G
159	wt37-13-94632194	13	94.6322	A/T	Sanger/UCLA	1	Arsb	ENSMUST00000109482	5	Exon 5	Coding	Nonsynonymous	Biotype: Protein Coding, T -> S, Acc -> Tcc, 352	A	T
160	wt37-13-94632194	13	94.6322	A/T	Sanger/UCLA	1	Arsb	ENSMUST00000091403	5	Exon 5	Coding	Nonsynonymous	Biotype: Protein Coding, T -> S, Acc -> Tcc, 352	A	T
161	MRS3684340	13	94.6322	A/T	UTHSC_CITG	1	Arsb	ENSMUST00000109482	5	Exon 5	Coding	Nonsynonymous	Biotype: Protein Coding, T -> S, Acc -> Tcc, 352	A	T
162	MRS3684340	13	94.6322	A/T	UTHSC_CITG	1	Arsb	ENSMUST00000091403	5	Exon 5	Coding	Nonsynonymous	Biotype: Protein Coding, T -> S, Acc -> Tcc, 352	A	T
163	rs30365586	13	94.6322	A/T	dbSNP		Arsb	ENSMUST00000109482	5	Exon 5	Coding	Nonsynonymous	Biotype: Protein Coding, T -> S, Acc -> Tcc, 352	A	T
164	rs30365586	13	94.6322	A/T	dbSNP		Arsb	ENSMUST00000091403	5	Exon 5	Coding	Nonsynonymous	Biotype: Protein Coding, T -> S, Acc -> Tcc, 352	A	T
165	MRS3684457	13	95.6532	G/C	UTHSC_CITG	1	Otp	ENSMUST00000022195	3	Exon 3	Coding	Nonsynonymous	Biotype: Protein Coding, A -> P, Gcc -> Ccc, 190	G	C
166	wt37-13-96283556	13	96.2836	G/T	Sanger/UCLA	1	F2rl1	ENSMUST00000022185	2	Exon 2	Coding	Nonsynonymous	Biotype: Protein Coding, L -> I, Ctc -> Atc, 258	G	T
167	MRS3685870	13	96.2836	G/T	UTHSC_CITG	1	F2rl1	ENSMUST00000022185	2	Exon 2	Coding	Nonsynonymous	Biotype: Protein Coding, L -> I, Ctc -> Atc, 258	G	T
168	wt37-13-96283925	13	96.2839	A/C	Sanger/UCLA	1	F2rl1	ENSMUST00000022185	2	Exon 2	Coding	Nonsynonymous	Biotype: Protein Coding, S -> A, Tcc -> Gcc, 135	A	C
169	wt37-13-96400047	13	96.4	C/T	Sanger/UCLA	1	Iqgap2	ENSMUST00000068603	34	Exon 34	Coding	Nonsynonymous	Biotype: Protein Coding, A -> T, Gca -> Aca, 1468	C	T
170	wt37-13-96400047	13	96.4	C/T	Sanger/UCLA	1	Iqgap2	ENSMUST00000170541	3	Exon 3	Coding	Nonsynonymous	Biotype: Protein Coding, A -> T, Gca -> Aca, 69	C	T
171	MRS3686960	13	96.4	C/T	UTHSC_CITG	1	Iqgap2	ENSMUST00000068603	34	Exon 34	Coding	Nonsynonymous	Biotype: Protein Coding, A -> T, Gca -> Aca, 1468	C	T
172	MRS3686960	13	96.4	C/T	UTHSC_CITG	1	Iqgap2	ENSMUST00000170541	3	Exon 3	Coding	Nonsynonymous	Biotype: Protein Coding, A -> T, Gca -> Aca, 69	C	T
173	rs29248733	13	96.4	C/T	dbSNP		Iqgap2	ENSMUST00000068603	34	Exon 34	Coding	Nonsynonymous	Biotype: Protein Coding, A -> T, Gca -> Aca, 1468	C	T
174	rs29248733	13	96.4	C/T	dbSNP		Iqgap2	ENSMUST00000170541	3	Exon 3	Coding	Nonsynonymous	Biotype: Protein Coding, A -> T, Gca -> Aca, 69	C	T
175	wt37-13-96407680	13	96.4077	C/T	Sanger/UCLA	1	Iqgap2	ENSMUST00000068603	31	Exon 31	Coding	Nonsynonymous	Biotype: Protein Coding, G -> E, gGg -> gAg, 1329	C	T
176	MRS3687030	13	96.4077	C/T	UTHSC_CITG	1	Iqgap2	ENSMUST00000068603	31	Exon 31	Coding	Nonsynonymous	Biotype: Protein Coding, G -> E, gGg -> gAg, 1329	C	T
177	rs51999239	13	96.4077	C/T	dbSNP		Iqgap2	ENSMUST00000068603	31	Exon 31	Coding	Nonsynonymous	Biotype: Protein Coding, G -> E, gGg -> gAg, 1329	C	T
178	wt37-13-96452187	13	96.4522	A/G	Sanger/UCLA	1	Iqgap2	ENSMUST00000068603	17	Exon 17	Coding	Nonsynonymous	Biotype: Protein Coding, L -> S, tTg -> tCg, 672	A	G
179	MRS3687506	13	96.4522	A/G	UTHSC_CITG	1	Iqgap2	ENSMUST00000068603	17	Exon 17	Coding	Nonsynonymous	Biotype: Protein Coding, L -> S, tTg -> tCg, 672	A	G
180	rs48735573	13	96.4522	A/G	dbSNP		Iqgap2	ENSMUST00000068603	17	Exon 17	Coding	Nonsynonymous	Biotype: Protein Coding, L -> S, tTg -> tCg, 672	A	G
181	wt37-13-96452206	13	96.4522	G/A	Sanger/UCLA	1	Iqgap2	ENSMUST00000068603	17	Exon 17	Coding	Nonsynonymous	Biotype: Protein Coding, R -> C, Cgc -> Tgc, 666	G	A
182	MRS3687507	13	96.4522	G/A	UTHSC_CITG	1	Iqgap2	ENSMUST00000068603	17	Exon 17	Coding	Nonsynonymous	Biotype: Protein Coding, R -> C, Cgc -> Tgc, 666	G	A
183	rs51782746	13	96.4522	G/A	dbSNP		Iqgap2	ENSMUST00000068603	17	Exon 17	Coding	Nonsynonymous	Biotype: Protein Coding, R -> C, Cgc -> Tgc, 666	G	A
184	wt37-13-96459692	13	96.4597	T/C	Sanger/UCLA	1	Iqgap2	ENSMUST00000068603	14	Exon 14	Coding	Nonsynonymous	Biotype: Protein Coding, N -> D, Aat -> Gat, 526	T	C
185	MRS3687557	13	96.4597	T/C	UTHSC_CITG	1	Iqgap2	ENSMUST00000068603	14	Exon 14	Coding	Nonsynonymous	Biotype: Protein Coding, N -> D, Aat -> Gat, 526	T	C
186	rs29727558	13	96.4597	T/C	dbSNP		Iqgap2	ENSMUST00000068603	14	Exon 14	Coding	Nonsynonymous	Biotype: Protein Coding, N -> D, Aat -> Gat, 526	T	C
187	wt37-13-96470731	13	96.4707	G/T	Sanger/UCLA	1	F2rl2	ENSMUST00000022182	2	Exon 2	Coding	Nonsynonymous	Biotype: Protein Coding, A -> S, Gcc -> Tcc, 110	G	T
188	MRS3687682	13	96.4707	G/T	UTHSC_CITG	1	F2rl2	ENSMUST00000022182	2	Exon 2	Coding	Nonsynonymous	Biotype: Protein Coding, A -> S, Gcc -> Tcc, 110	G	T
189	rs29494091	13	96.4707	G/T	dbSNP		F2rl2	ENSMUST00000022182	2	Exon 2	Coding	Nonsynonymous	Biotype: Protein Coding, A -> S, Gcc -> Tcc, 110	G	T
190	wt37-13-96470894	13	96.4709	C/T	Sanger/UCLA	1	F2rl2	ENSMUST00000022182	2	Exon 2	Coding	Nonsynonymous	Biotype: Protein Coding, T -> M, aCg -> aTg, 164	C	T
191	MRS3687683	13	96.4709	C/T	UTHSC_CITG	1	F2rl2	ENSMUST00000022182	2	Exon 2	Coding	Nonsynonymous	Biotype: Protein Coding, T -> M, aCg -> aTg, 164	C	T
192	rs48362273	13	96.4709	C/T	dbSNP		F2rl2	ENSMUST00000022182	2	Exon 2	Coding	Nonsynonymous	Biotype: Protein Coding, T -> M, aCg -> aTg, 164	C	T
193	wt37-13-96471031	13	96.471	A/T	Sanger/UCLA	1	F2rl2	ENSMUST00000022182	2	Exon 2	Coding	Nonsynonymous	Biotype: Protein Coding, M -> L, Atg -> Ttg, 210	A	T
194	MRS3687686	13	96.471	A/T	UTHSC_CITG	1	F2rl2	ENSMUST00000022182	2	Exon 2	Coding	Nonsynonymous	Biotype: Protein Coding, M -> L, Atg -> Ttg, 210	A	T
195	rs4230011	13	96.471	A/T	dbSNP		F2rl2	ENSMUST00000022182	2	Exon 2	Coding	Nonsynonymous	Biotype: Protein Coding, M -> L, Atg -> Ttg, 210	A	T
196	wt37-13-96471048	13	96.471	G/A	Sanger/UCLA	1	F2rl2	ENSMUST00000022182	2	Exon 2	Coding	Nonsynonymous	Biotype: Protein Coding, M -> I, atG -> atA, 215	G	A
197	MRS3687687	13	96.471	G/A	UTHSC_CITG	1	F2rl2	ENSMUST00000022182	2	Exon 2	Coding	Nonsynonymous	Biotype: Protein Coding, M -> I, atG -> atA, 215	G	A
198	rs4230012	13	96.471	G/A	dbSNP		F2rl2	ENSMUST00000022182	2	Exon 2	Coding	Nonsynonymous	Biotype: Protein Coding, M -> I, atG -> atA, 215	G	A
199	wt37-13-96477901	13	96.4779	C/T	Sanger/UCLA	1	Iqgap2	ENSMUST00000068603	13	Exon 13	Coding	Nonsynonymous	Biotype: Protein Coding, D -> N, Gat -> Aat, 485	C	T
200	MRS3687795	13	96.4779	C/T	UTHSC_CITG	1	Iqgap2	ENSMUST00000068603	13	Exon 13	Coding	Nonsynonymous	Biotype: Protein Coding, D -> N, Gat -> Aat, 485	C	T
201	rs50650803	13	96.4779	C/T	dbSNP		Iqgap2	ENSMUST00000068603	13	Exon 13	Coding	Nonsynonymous	Biotype: Protein Coding, D -> N, Gat -> Aat, 485	C	T
202	wt37-13-96746053	13	96.7461	G/A	Sanger/UCLA	1	Sv2c	ENSMUST00000161346	8	Exon 8	Coding	Nonsynonymous	Biotype: Protein Coding, A -> V, gCa -> gTa, 321	G	A
203	MRS3690485	13	96.7461	G/A	UTHSC_CITG	1	Sv2c	ENSMUST00000161346	8	Exon 8	Coding	Nonsynonymous	Biotype: Protein Coding, A -> V, gCa -> gTa, 321	G	A
204	rs6291535	13	96.7461	G/A	dbSNP		Sv2c	ENSMUST00000161346	8	Exon 8	Coding	Nonsynonymous	Biotype: Protein Coding, A -> V, gCa -> gTa, 321	G	A
205	wt37-13-96746670	13	96.7467	G/A	Sanger/UCLA	1	Sv2c	ENSMUST00000161346	7	Exon 7	Coding	Nonsynonymous	Biotype: Protein Coding, T -> M, aCg -> aTg, 266	G	A
206	MRS3690490	13	96.7467	G/A	UTHSC_CITG	1	Sv2c	ENSMUST00000161346	7	Exon 7	Coding	Nonsynonymous	Biotype: Protein Coding, T -> M, aCg -> aTg, 266	G	A
207	rs29583907	13	96.7467	G/A	dbSNP		Sv2c	ENSMUST00000161346	7	Exon 7	Coding	Nonsynonymous	Biotype: Protein Coding, T -> M, aCg -> aTg, 266	G	A
208	wt37-13-96756740	13	96.7567	G/A	Sanger/UCLA	1	Sv2c	ENSMUST00000161346	3	Exon 3	Coding	Nonsynonymous	Biotype: Protein Coding, S -> L, tCg -> tTg, 84	G	A
209	MRS3690601	13	96.7567	G/A	UTHSC_CITG	1	Sv2c	ENSMUST00000161346	3	Exon 3	Coding	Nonsynonymous	Biotype: Protein Coding, S -> L, tCg -> tTg, 84	G	A
210	rs36411294	13	96.7567	G/A	dbSNP		Sv2c	ENSMUST00000161346	3	Exon 3	Coding	Nonsynonymous	Biotype: Protein Coding, S -> L, tCg -> tTg, 84	G	A
211	wt37-13-96759711	13	96.7597	C/T	Sanger/UCLA	1	Sv2c	ENSMUST00000161346	1	Exon 1	Coding	Nonsynonymous	Biotype: Protein Coding, R -> H, cGt -> cAt, 20	C	T
212	MRS3690642	13	96.7597	C/T	UTHSC_CITG	1	Sv2c	ENSMUST00000161346	1	Exon 1	Coding	Nonsynonymous	Biotype: Protein Coding, R -> H, cGt -> cAt, 20	C	T
213	rs36273801	13	96.7597	C/T	dbSNP		Sv2c	ENSMUST00000161346	1	Exon 1	Coding	Nonsynonymous	Biotype: Protein Coding, R -> H, cGt -> cAt, 20	C	T
214	wt37-13-96858430	13	96.8584	C/T	Sanger/UCLA	1	Sv2c	ENSMUST00000161263	2	Exon 2	Coding	Nonsynonymous	Biotype: Protein Coding, V -> I, Gta -> Ata, 109	C	T
215	wt37-13-96858546	13	96.8585	T/A	Sanger/UCLA	1	Sv2c	ENSMUST00000161263	2	Exon 2	Coding	Nonsynonymous	Biotype: Protein Coding, N -> I, aAt -> aTt, 70	T	A
216	MRS3691698	13	96.8585	T/A	UTHSC_CITG	1	Sv2c	ENSMUST00000161263	2	Exon 2	Coding	Nonsynonymous	Biotype: Protein Coding, N -> I, aAt -> aTt, 70	T	A
217	wt37-13-96858549	13	96.8585	A/G	Sanger/UCLA	1	Sv2c	ENSMUST00000161263	2	Exon 2	Coding	Nonsynonymous	Biotype: Protein Coding, V -> A, gTc -> gCc, 69	A	G
218	MRS3691699	13	96.8585	A/G	UTHSC_CITG	1	Sv2c	ENSMUST00000161263	2	Exon 2	Coding	Nonsynonymous	Biotype: Protein Coding, V -> A, gTc -> gCc, 69	A	G
219	wt37-13-97166652	13	97.1667	G/A	Sanger/UCLA	1	Poc5	ENSMUST00000099295	6	Exon 6	Coding	Nonsynonymous	Biotype: Protein Coding, G -> D, gGt -> gAt, 111	G	A
220	MRS3692599	13	97.1667	G/A	UTHSC_CITG	1	Poc5	ENSMUST00000099295	6	Exon 6	Coding	Nonsynonymous	Biotype: Protein Coding, G -> D, gGt -> gAt, 111	G	A
221	wt37-13-97203280	13	97.2033	G/A	Sanger/UCLA	1	Ankdd1b	ENSMUST00000055607	9	Exon 9	Coding	Nonsynonymous	Biotype: Protein Coding, H -> Y, Cat -> Tat, 262	G	A
222	MRS3692713	13	97.2033	G/A	UTHSC_CITG	1	Ankdd1b	ENSMUST00000055607	9	Exon 9	Coding	Nonsynonymous	Biotype: Protein Coding, H -> Y, Cat -> Tat, 262	G	A
223	rs29568825	13	97.2033	G/A	dbSNP		Ankdd1b	ENSMUST00000055607	9	Exon 9	Coding	Nonsynonymous	Biotype: Protein Coding, H -> Y, Cat -> Tat, 262	G	A
224	wt37-13-97205844	13	97.2058	A/G	Sanger/UCLA	1	Ankdd1b	ENSMUST00000055607	8	Exon 8	Coding	Nonsynonymous	Biotype: Protein Coding, L -> S, tTg -> tCg, 231	A	G
225	MRS3692736	13	97.2058	A/G	UTHSC_CITG	1	Ankdd1b	ENSMUST00000055607	8	Exon 8	Coding	Nonsynonymous	Biotype: Protein Coding, L -> S, tTg -> tCg, 231	A	G
226	rs30394344	13	97.2058	A/G	dbSNP		Ankdd1b	ENSMUST00000055607	8	Exon 8	Coding	Nonsynonymous	Biotype: Protein Coding, L -> S, tTg -> tCg, 231	A	G
227	wt37-13-97251690	13	97.2517	G/A	Sanger/UCLA	0.997	Polk	ENSMUST00000109449	13	Exon 13	Coding	Nonsynonymous	Biotype: Protein Coding, S -> L, tCg -> tTg, 728	G	A
228	MRS3692794	13	97.2517	G/A	UTHSC_CITG	0.997	Polk	ENSMUST00000109449	13	Exon 13	Coding	Nonsynonymous	Biotype: Protein Coding, S -> L, tCg -> tTg, 728	G	A
229	rs29566800	13	97.2517	G/A	dbSNP		Polk	ENSMUST00000109449	13	Exon 13	Coding	Nonsynonymous	Biotype: Protein Coding, S -> L, tCg -> tTg, 728	G	A
230	wt37-13-97251765	13	97.2518	A/G	Sanger/UCLA	0.997	Polk	ENSMUST00000109449	13	Exon 13	Coding	Nonsynonymous	Biotype: Protein Coding, V -> A, gTc -> gCc, 703	A	G
231	MRS3692796	13	97.2518	A/G	UTHSC_CITG	0.997	Polk	ENSMUST00000109449	13	Exon 13	Coding	Nonsynonymous	Biotype: Protein Coding, V -> A, gTc -> gCc, 703	A	G
232	rs29246631	13	97.2518	A/G	dbSNP		Polk	ENSMUST00000109449	13	Exon 13	Coding	Nonsynonymous	Biotype: Protein Coding, V -> A, gTc -> gCc, 703	A	G
233	wt37-13-97251801	13	97.2518	T/C	Sanger/UCLA	0.997	Polk	ENSMUST00000109449	13	Exon 13	Coding	Nonsynonymous	Biotype: Protein Coding, H -> R, cAt -> cGt, 691	T	C
234	MRS3692797	13	97.2518	T/C	UTHSC_CITG	0.997	Polk	ENSMUST00000109449	13	Exon 13	Coding	Nonsynonymous	Biotype: Protein Coding, H -> R, cAt -> cGt, 691	T	C
235	rs29546865	13	97.2518	T/C	dbSNP		Polk	ENSMUST00000109449	13	Exon 13	Coding	Nonsynonymous	Biotype: Protein Coding, H -> R, cAt -> cGt, 691	T	C
236	wt37-13-97253645	13	97.2536	G/T	Sanger/UCLA	1	Polk	ENSMUST00000109446	7	Exon 7	Coding	Nonsynonymous	Biotype: Protein Coding, D -> E, gaC -> gaA, 329	G	T
237	wt37-13-97253645	13	97.2536	G/T	Sanger/UCLA	1	Polk	ENSMUST00000091387	12	Exon 12	Coding	Nonsynonymous	Biotype: Protein Coding, D -> E, gaC -> gaA, 688	G	T
238	wt37-13-97253645	13	97.2536	G/T	Sanger/UCLA	1	Polk	ENSMUST00000091386	11	Exon 11	Coding	Nonsynonymous	Biotype: Protein Coding, D -> E, gaC -> gaA, 667	G	T
239	wt37-13-97253645	13	97.2536	G/T	Sanger/UCLA	1	Polk	ENSMUST00000109449	11	Exon 11	Coding	Nonsynonymous	Biotype: Protein Coding, D -> E, gaC -> gaA, 611	G	T
240	wt37-13-97253645	13	97.2536	G/T	Sanger/UCLA	1	Polk	ENSMUST00000022172	13	Exon 13	Coding	Nonsynonymous	Biotype: Protein Coding, D -> E, gaC -> gaA, 747	G	T
241	MRS3692800	13	97.2536	G/T	UTHSC_CITG	1	Polk	ENSMUST00000109446	7	Exon 7	Coding	Nonsynonymous	Biotype: Protein Coding, D -> E, gaC -> gaA, 329	G	T
242	MRS3692800	13	97.2536	G/T	UTHSC_CITG	1	Polk	ENSMUST00000091387	12	Exon 12	Coding	Nonsynonymous	Biotype: Protein Coding, D -> E, gaC -> gaA, 688	G	T
243	MRS3692800	13	97.2536	G/T	UTHSC_CITG	1	Polk	ENSMUST00000091386	11	Exon 11	Coding	Nonsynonymous	Biotype: Protein Coding, D -> E, gaC -> gaA, 667	G	T
244	MRS3692800	13	97.2536	G/T	UTHSC_CITG	1	Polk	ENSMUST00000109449	11	Exon 11	Coding	Nonsynonymous	Biotype: Protein Coding, D -> E, gaC -> gaA, 611	G	T
245	MRS3692800	13	97.2536	G/T	UTHSC_CITG	1	Polk	ENSMUST00000022172	13	Exon 13	Coding	Nonsynonymous	Biotype: Protein Coding, D -> E, gaC -> gaA, 747	G	T
246	rs30391993	13	97.2536	G/T	dbSNP		Polk	ENSMUST00000109446	7	Exon 7	Coding	Nonsynonymous	Biotype: Protein Coding, D -> E, gaC -> gaA, 329	G	T
247	rs30391993	13	97.2536	G/T	dbSNP		Polk	ENSMUST00000091387	12	Exon 12	Coding	Nonsynonymous	Biotype: Protein Coding, D -> E, gaC -> gaA, 688	G	T
248	rs30391993	13	97.2536	G/T	dbSNP		Polk	ENSMUST00000091386	11	Exon 11	Coding	Nonsynonymous	Biotype: Protein Coding, D -> E, gaC -> gaA, 667	G	T
249	rs30391993	13	97.2536	G/T	dbSNP		Polk	ENSMUST00000109449	11	Exon 11	Coding	Nonsynonymous	Biotype: Protein Coding, D -> E, gaC -> gaA, 611	G	T
250	rs30391993	13	97.2536	G/T	dbSNP		Polk	ENSMUST00000022172	13	Exon 13	Coding	Nonsynonymous	Biotype: Protein Coding, D -> E, gaC -> gaA, 747	G	T
251	wt37-13-97253679	13	97.2537	T/G	Sanger/UCLA	1	Polk	ENSMUST00000109446	7	Exon 7	Coding	Nonsynonymous	Biotype: Protein Coding, E -> A, gAa -> gCa, 318	T	G
252	wt37-13-97253679	13	97.2537	T/G	Sanger/UCLA	1	Polk	ENSMUST00000091387	12	Exon 12	Coding	Nonsynonymous	Biotype: Protein Coding, E -> A, gAa -> gCa, 677	T	G
253	wt37-13-97253679	13	97.2537	T/G	Sanger/UCLA	1	Polk	ENSMUST00000091386	11	Exon 11	Coding	Nonsynonymous	Biotype: Protein Coding, E -> A, gAa -> gCa, 656	T	G
254	wt37-13-97253679	13	97.2537	T/G	Sanger/UCLA	1	Polk	ENSMUST00000109449	11	Exon 11	Coding	Nonsynonymous	Biotype: Protein Coding, E -> A, gAa -> gCa, 600	T	G
255	wt37-13-97253679	13	97.2537	T/G	Sanger/UCLA	1	Polk	ENSMUST00000022172	13	Exon 13	Coding	Nonsynonymous	Biotype: Protein Coding, E -> A, gAa -> gCa, 736	T	G
256	MRS3692801	13	97.2537	T/G	UTHSC_CITG	1	Polk	ENSMUST00000109446	7	Exon 7	Coding	Nonsynonymous	Biotype: Protein Coding, E -> A, gAa -> gCa, 318	T	G
257	MRS3692801	13	97.2537	T/G	UTHSC_CITG	1	Polk	ENSMUST00000091387	12	Exon 12	Coding	Nonsynonymous	Biotype: Protein Coding, E -> A, gAa -> gCa, 677	T	G
258	MRS3692801	13	97.2537	T/G	UTHSC_CITG	1	Polk	ENSMUST00000091386	11	Exon 11	Coding	Nonsynonymous	Biotype: Protein Coding, E -> A, gAa -> gCa, 656	T	G
259	MRS3692801	13	97.2537	T/G	UTHSC_CITG	1	Polk	ENSMUST00000109449	11	Exon 11	Coding	Nonsynonymous	Biotype: Protein Coding, E -> A, gAa -> gCa, 600	T	G
260	MRS3692801	13	97.2537	T/G	UTHSC_CITG	1	Polk	ENSMUST00000022172	13	Exon 13	Coding	Nonsynonymous	Biotype: Protein Coding, E -> A, gAa -> gCa, 736	T	G
261	rs30391992	13	97.2537	T/G	dbSNP		Polk	ENSMUST00000109446	7	Exon 7	Coding	Nonsynonymous	Biotype: Protein Coding, E -> A, gAa -> gCa, 318	T	G
262	rs30391992	13	97.2537	T/G	dbSNP		Polk	ENSMUST00000091387	12	Exon 12	Coding	Nonsynonymous	Biotype: Protein Coding, E -> A, gAa -> gCa, 677	T	G
263	rs30391992	13	97.2537	T/G	dbSNP		Polk	ENSMUST00000091386	11	Exon 11	Coding	Nonsynonymous	Biotype: Protein Coding, E -> A, gAa -> gCa, 656	T	G
264	rs30391992	13	97.2537	T/G	dbSNP		Polk	ENSMUST00000109449	11	Exon 11	Coding	Nonsynonymous	Biotype: Protein Coding, E -> A, gAa -> gCa, 600	T	G
265	rs30391992	13	97.2537	T/G	dbSNP		Polk	ENSMUST00000022172	13	Exon 13	Coding	Nonsynonymous	Biotype: Protein Coding, E -> A, gAa -> gCa, 736	T	G
266	wt37-13-97253756	13	97.2538	C/A	Sanger/UCLA	1	Polk	ENSMUST00000109446	7	Exon 7	Coding	Nonsynonymous	Biotype: Protein Coding, R -> S, agG -> agT, 292	C	A
267	wt37-13-97253756	13	97.2538	C/A	Sanger/UCLA	1	Polk	ENSMUST00000091387	12	Exon 12	Coding	Nonsynonymous	Biotype: Protein Coding, R -> S, agG -> agT, 651	C	A
268	wt37-13-97253756	13	97.2538	C/A	Sanger/UCLA	1	Polk	ENSMUST00000091386	11	Exon 11	Coding	Nonsynonymous	Biotype: Protein Coding, R -> S, agG -> agT, 630	C	A
269	wt37-13-97253756	13	97.2538	C/A	Sanger/UCLA	1	Polk	ENSMUST00000109449	11	Exon 11	Coding	Nonsynonymous	Biotype: Protein Coding, R -> S, agG -> agT, 574	C	A
270	wt37-13-97253756	13	97.2538	C/A	Sanger/UCLA	1	Polk	ENSMUST00000022172	13	Exon 13	Coding	Nonsynonymous	Biotype: Protein Coding, R -> S, agG -> agT, 710	C	A
271	MRS3692802	13	97.2538	C/A	UTHSC_CITG	1	Polk	ENSMUST00000109446	7	Exon 7	Coding	Nonsynonymous	Biotype: Protein Coding, R -> S, agG -> agT, 292	C	A
272	MRS3692802	13	97.2538	C/A	UTHSC_CITG	1	Polk	ENSMUST00000091387	12	Exon 12	Coding	Nonsynonymous	Biotype: Protein Coding, R -> S, agG -> agT, 651	C	A
273	MRS3692802	13	97.2538	C/A	UTHSC_CITG	1	Polk	ENSMUST00000091386	11	Exon 11	Coding	Nonsynonymous	Biotype: Protein Coding, R -> S, agG -> agT, 630	C	A
274	MRS3692802	13	97.2538	C/A	UTHSC_CITG	1	Polk	ENSMUST00000109449	11	Exon 11	Coding	Nonsynonymous	Biotype: Protein Coding, R -> S, agG -> agT, 574	C	A
275	MRS3692802	13	97.2538	C/A	UTHSC_CITG	1	Polk	ENSMUST00000022172	13	Exon 13	Coding	Nonsynonymous	Biotype: Protein Coding, R -> S, agG -> agT, 710	C	A
276	wt37-13-97253811	13	97.2538	A/G	Sanger/UCLA	1	Polk	ENSMUST00000109446	7	Exon 7	Coding	Nonsynonymous	Biotype: Protein Coding, L -> S, tTa -> tCa, 274	A	G
277	wt37-13-97253811	13	97.2538	A/G	Sanger/UCLA	1	Polk	ENSMUST00000091387	12	Exon 12	Coding	Nonsynonymous	Biotype: Protein Coding, L -> S, tTa -> tCa, 633	A	G
278	wt37-13-97253811	13	97.2538	A/G	Sanger/UCLA	1	Polk	ENSMUST00000091386	11	Exon 11	Coding	Nonsynonymous	Biotype: Protein Coding, L -> S, tTa -> tCa, 612	A	G
279	wt37-13-97253811	13	97.2538	A/G	Sanger/UCLA	1	Polk	ENSMUST00000109449	11	Exon 11	Coding	Nonsynonymous	Biotype: Protein Coding, L -> S, tTa -> tCa, 556	A	G
280	wt37-13-97253811	13	97.2538	A/G	Sanger/UCLA	1	Polk	ENSMUST00000022172	13	Exon 13	Coding	Nonsynonymous	Biotype: Protein Coding, L -> S, tTa -> tCa, 692	A	G
281	MRS3692803	13	97.2538	A/G	UTHSC_CITG	1	Polk	ENSMUST00000109446	7	Exon 7	Coding	Nonsynonymous	Biotype: Protein Coding, L -> S, tTa -> tCa, 274	A	G
282	MRS3692803	13	97.2538	A/G	UTHSC_CITG	1	Polk	ENSMUST00000091387	12	Exon 12	Coding	Nonsynonymous	Biotype: Protein Coding, L -> S, tTa -> tCa, 633	A	G
283	MRS3692803	13	97.2538	A/G	UTHSC_CITG	1	Polk	ENSMUST00000091386	11	Exon 11	Coding	Nonsynonymous	Biotype: Protein Coding, L -> S, tTa -> tCa, 612	A	G
284	MRS3692803	13	97.2538	A/G	UTHSC_CITG	1	Polk	ENSMUST00000109449	11	Exon 11	Coding	Nonsynonymous	Biotype: Protein Coding, L -> S, tTa -> tCa, 556	A	G
285	MRS3692803	13	97.2538	A/G	UTHSC_CITG	1	Polk	ENSMUST00000022172	13	Exon 13	Coding	Nonsynonymous	Biotype: Protein Coding, L -> S, tTa -> tCa, 692	A	G
286	rs30391989	13	97.2538	A/G	dbSNP		Polk	ENSMUST00000109446	7	Exon 7	Coding	Nonsynonymous	Biotype: Protein Coding, L -> S, tTa -> tCa, 274	A	G
287	rs30391989	13	97.2538	A/G	dbSNP		Polk	ENSMUST00000091387	12	Exon 12	Coding	Nonsynonymous	Biotype: Protein Coding, L -> S, tTa -> tCa, 633	A	G
288	rs30391989	13	97.2538	A/G	dbSNP		Polk	ENSMUST00000091386	11	Exon 11	Coding	Nonsynonymous	Biotype: Protein Coding, L -> S, tTa -> tCa, 612	A	G
289	rs30391989	13	97.2538	A/G	dbSNP		Polk	ENSMUST00000109449	11	Exon 11	Coding	Nonsynonymous	Biotype: Protein Coding, L -> S, tTa -> tCa, 556	A	G
290	rs30391989	13	97.2538	A/G	dbSNP		Polk	ENSMUST00000022172	13	Exon 13	Coding	Nonsynonymous	Biotype: Protein Coding, L -> S, tTa -> tCa, 692	A	G
291	wt37-13-97254070	13	97.2541	C/G	Sanger/UCLA	1	Polk	ENSMUST00000091387	12	Exon 12	Coding	Nonsynonymous	Biotype: Protein Coding, E -> Q, Gag -> Cag, 547	C	G
292	wt37-13-97254070	13	97.2541	C/G	Sanger/UCLA	1	Polk	ENSMUST00000091386	11	Exon 11	Coding	Nonsynonymous	Biotype: Protein Coding, E -> Q, Gag -> Cag, 526	C	G
293	wt37-13-97254070	13	97.2541	C/G	Sanger/UCLA	1	Polk	ENSMUST00000109449	11	Exon 11	Coding	Nonsynonymous	Biotype: Protein Coding, E -> Q, Gag -> Cag, 470	C	G
294	wt37-13-97254070	13	97.2541	C/G	Sanger/UCLA	1	Polk	ENSMUST00000022172	13	Exon 13	Coding	Nonsynonymous	Biotype: Protein Coding, E -> Q, Gag -> Cag, 606	C	G
295	MRS3692804	13	97.2541	C/G	UTHSC_CITG	1	Polk	ENSMUST00000091387	12	Exon 12	Coding	Nonsynonymous	Biotype: Protein Coding, E -> Q, Gag -> Cag, 547	C	G
296	MRS3692804	13	97.2541	C/G	UTHSC_CITG	1	Polk	ENSMUST00000091386	11	Exon 11	Coding	Nonsynonymous	Biotype: Protein Coding, E -> Q, Gag -> Cag, 526	C	G
297	MRS3692804	13	97.2541	C/G	UTHSC_CITG	1	Polk	ENSMUST00000109449	11	Exon 11	Coding	Nonsynonymous	Biotype: Protein Coding, E -> Q, Gag -> Cag, 470	C	G
298	MRS3692804	13	97.2541	C/G	UTHSC_CITG	1	Polk	ENSMUST00000022172	13	Exon 13	Coding	Nonsynonymous	Biotype: Protein Coding, E -> Q, Gag -> Cag, 606	C	G
299	rs29226444	13	97.2541	C/G	dbSNP		Polk	ENSMUST00000091387	12	Exon 12	Coding	Nonsynonymous	Biotype: Protein Coding, E -> Q, Gag -> Cag, 547	C	G
300	rs29226444	13	97.2541	C/G	dbSNP		Polk	ENSMUST00000091386	11	Exon 11	Coding	Nonsynonymous	Biotype: Protein Coding, E -> Q, Gag -> Cag, 526	C	G
301	rs29226444	13	97.2541	C/G	dbSNP		Polk	ENSMUST00000109449	11	Exon 11	Coding	Nonsynonymous	Biotype: Protein Coding, E -> Q, Gag -> Cag, 470	C	G
302	rs29226444	13	97.2541	C/G	dbSNP		Polk	ENSMUST00000022172	13	Exon 13	Coding	Nonsynonymous	Biotype: Protein Coding, E -> Q, Gag -> Cag, 606	C	G
303	wt37-13-97800313	13	97.8003	T/G	Sanger/UCLA	0.841	1700029F12Rik	ENSMUST00000091377	2	Exon 2	Coding	Nonsynonymous	Biotype: Protein Coding, N -> T, aAt -> aCt, 50	T	G
304	MRS3694010	13	97.8003	T/G	UTHSC_CITG	0.841	1700029F12Rik	ENSMUST00000091377	2	Exon 2	Coding	Nonsynonymous	Biotype: Protein Coding, N -> T, aAt -> aCt, 50	T	G
305	rs51518449	13	97.8003	T/G	dbSNP		1700029F12Rik	ENSMUST00000091377	2	Exon 2	Coding	Nonsynonymous	Biotype: Protein Coding, N -> T, aAt -> aCt, 50	T	G
306	wt37-13-97800314	13	97.8003	T/G	Sanger/UCLA	0.841	1700029F12Rik	ENSMUST00000091377	2	Exon 2	Coding	Nonsynonymous	Biotype: Protein Coding, N -> H, Aat -> Cat, 50	T	G
307	MRS3694011	13	97.8003	T/G	UTHSC_CITG	0.841	1700029F12Rik	ENSMUST00000091377	2	Exon 2	Coding	Nonsynonymous	Biotype: Protein Coding, N -> H, Aat -> Cat, 50	T	G
308	wt37-13-97804188	13	97.8042	A/T	Sanger/UCLA		1700029F12Rik	ENSMUST00000091377	1	Exon 1	Coding	Nonsynonymous	Biotype: Protein Coding, H -> Q, caT -> caA, 11	A	T
309	MRS3694045	13	97.8042	A/T	UTHSC_CITG		1700029F12Rik	ENSMUST00000091377	1	Exon 1	Coding	Nonsynonymous	Biotype: Protein Coding, H -> Q, caT -> caA, 11	A	T
310	wt37-13-97804213	13	97.8042	G/A	Sanger/UCLA		1700029F12Rik	ENSMUST00000091377	1	Exon 1	Coding	Nonsynonymous	Biotype: Protein Coding, S -> F, tCc -> tTc, 3	G	A
311	MRS3694046	13	97.8042	G/A	UTHSC_CITG		1700029F12Rik	ENSMUST00000091377	1	Exon 1	Coding	Nonsynonymous	Biotype: Protein Coding, S -> F, tCc -> tTc, 3	G	A
312	wt37-13-98530173	13	98.5302	T/C	Sanger/UCLA	1	Rps18-ps3	ENSMUST00000080443	1	Exon 1	Coding	Nonsynonymous	Biotype: Protein Coding, H -> R, cAc -> cGc, 124	T	C
313	MRS3695594	13	98.5302	T/C	UTHSC_CITG	1	Rps18-ps3	ENSMUST00000080443	1	Exon 1	Coding	Nonsynonymous	Biotype: Protein Coding, H -> R, cAc -> cGc, 124	T	C
314	rs29856926	13	98.5302	T/C	dbSNP		Rps18-ps3	ENSMUST00000080443	1	Exon 1	Coding	Nonsynonymous	Biotype: Protein Coding, H -> R, cAc -> cGc, 124	T	C
315	wt37-13-98799338	13	98.7993	G/C	Sanger/UCLA	0.903	Rgnef	ENSMUST00000167553	9	Exon 9	Coding	Nonsynonymous	Biotype: Protein Coding, P -> A, Cct -> Gct, 339	G	C
316	wt37-13-98799338	13	98.7993	G/C	Sanger/UCLA	0.903	Rgnef	ENSMUST00000109426	9	Exon 9	Coding	Nonsynonymous	Biotype: Protein Coding, P -> A, Cct -> Gct, 340	G	C
317	wt37-13-98799338	13	98.7993	G/C	Sanger/UCLA	0.903	Rgnef	ENSMUST00000022166	9	Exon 9	Coding	Nonsynonymous	Biotype: Protein Coding, P -> A, Cct -> Gct, 339	G	C
318	MRS3696034	13	98.7993	G/C	UTHSC_CITG	0.903	Rgnef	ENSMUST00000167553	9	Exon 9	Coding	Nonsynonymous	Biotype: Protein Coding, P -> A, Cct -> Gct, 339	G	C
319	MRS3696034	13	98.7993	G/C	UTHSC_CITG	0.903	Rgnef	ENSMUST00000109426	9	Exon 9	Coding	Nonsynonymous	Biotype: Protein Coding, P -> A, Cct -> Gct, 340	G	C
320	MRS3696034	13	98.7993	G/C	UTHSC_CITG	0.903	Rgnef	ENSMUST00000022166	9	Exon 9	Coding	Nonsynonymous	Biotype: Protein Coding, P -> A, Cct -> Gct, 339	G	C
321	rs30439664	13	98.7993	G/C	dbSNP		Rgnef	ENSMUST00000167553	9	Exon 9	Coding	Nonsynonymous	Biotype: Protein Coding, P -> A, Cct -> Gct, 339	G	C
322	rs30439664	13	98.7993	G/C	dbSNP		Rgnef	ENSMUST00000109426	9	Exon 9	Coding	Nonsynonymous	Biotype: Protein Coding, P -> A, Cct -> Gct, 340	G	C
323	rs30439664	13	98.7993	G/C	dbSNP		Rgnef	ENSMUST00000022166	9	Exon 9	Coding	Nonsynonymous	Biotype: Protein Coding, P -> A, Cct -> Gct, 339	G	C
324	wt37-13-99259649	13	99.2596	T/C	Sanger/UCLA	1	RP23-369M17.1	ENSMUST00000170205	2	Exon 2	Coding	Nonsynonymous	Biotype: Protein Coding, T -> A, Aca -> Gca, 61	T	C
325	MRS3697396	13	99.2596	T/C	UTHSC_CITG	1	RP23-369M17.1	ENSMUST00000170205	2	Exon 2	Coding	Nonsynonymous	Biotype: Protein Coding, T -> A, Aca -> Gca, 61	T	C
326	rs29728575	13	99.2596	T/C	dbSNP		RP23-369M17.1	ENSMUST00000170205	2	Exon 2	Coding	Nonsynonymous	Biotype: Protein Coding, T -> A, Aca -> Gca, 61	T	C
327	wt37-13-99406689	13	99.4067	C/T	Sanger/UCLA	1	Tmem174	ENSMUST00000050389	1	Exon 1	Coding	Nonsynonymous	Biotype: Protein Coding, S -> N, aGt -> aAt, 196	C	T
328	MRS3697912	13	99.4067	C/T	UTHSC_CITG	1	Tmem174	ENSMUST00000050389	1	Exon 1	Coding	Nonsynonymous	Biotype: Protein Coding, S -> N, aGt -> aAt, 196	C	T
329	wt37-13-99406697	13	99.4067	G/T	Sanger/UCLA	1	Tmem174	ENSMUST00000050389	1	Exon 1	Coding	Nonsynonymous	Biotype: Protein Coding, F -> L, ttC -> ttA, 193	G	T
330	MRS3697913	13	99.4067	G/T	UTHSC_CITG	1	Tmem174	ENSMUST00000050389	1	Exon 1	Coding	Nonsynonymous	Biotype: Protein Coding, F -> L, ttC -> ttA, 193	G	T
331	rs30414137	13	99.4067	G/T	dbSNP		Tmem174	ENSMUST00000050389	1	Exon 1	Coding	Nonsynonymous	Biotype: Protein Coding, F -> L, ttC -> ttA, 193	G	T
332	wt37-13-99754180	13	99.7542	G/A	Sanger/UCLA	1	1700024P04Rik	ENSMUST00000054425	1	Exon 1	Coding	Nonsynonymous	Biotype: Protein Coding, H -> Y, Cat -> Tat, 98	G	A
333	MRS3698514	13	99.7542	G/A	UTHSC_CITG	1	1700024P04Rik	ENSMUST00000054425	1	Exon 1	Coding	Nonsynonymous	Biotype: Protein Coding, H -> Y, Cat -> Tat, 98	G	A
334	wt37-13-100016003	13	100.016	T/C	Sanger/UCLA	1	Zfp366	ENSMUST00000056558	5	Exon 5	Coding	Nonsynonymous	Biotype: Protein Coding, V -> A, gTg -> gCg, 573	T	C
335	MRS3699210	13	100.016	T/C	UTHSC_CITG	1	Zfp366	ENSMUST00000056558	5	Exon 5	Coding	Nonsynonymous	Biotype: Protein Coding, V -> A, gTg -> gCg, 573	T	C
336	rs29819571	13	100.016	T/C	dbSNP		Zfp366	ENSMUST00000056558	5	Exon 5	Coding	Nonsynonymous	Biotype: Protein Coding, V -> A, gTg -> gCg, 573	T	C
337	wt37-13-100170267	13	100.17	G/C	Sanger/UCLA	1	Mrps27	ENSMUST00000052249	5	Exon 5	Coding	Nonsynonymous	Biotype: Protein Coding, S -> T, aGc -> aCc, 111	G	C
338	MRS3699896	13	100.17	G/C	UTHSC_CITG	1	Mrps27	ENSMUST00000052249	5	Exon 5	Coding	Nonsynonymous	Biotype: Protein Coding, S -> T, aGc -> aCc, 111	G	C
339	rs37579747	13	100.17	G/C	dbSNP		Mrps27	ENSMUST00000052249	5	Exon 5	Coding	Nonsynonymous	Biotype: Protein Coding, S -> T, aGc -> aCc, 111	G	C
340	wt37-13-100182187	13	100.182	C/G	Sanger/UCLA	1	Mrps27	ENSMUST00000052249	10	Exon 10	Coding	Nonsynonymous	Biotype: Protein Coding, S -> C, tCt -> tGt, 292	C	G
341	MRS3699921	13	100.182	C/G	UTHSC_CITG	1	Mrps27	ENSMUST00000052249	10	Exon 10	Coding	Nonsynonymous	Biotype: Protein Coding, S -> C, tCt -> tGt, 292	C	G
342	wt37-13-100182196	13	100.182	T/G	Sanger/UCLA	1	Mrps27	ENSMUST00000052249	10	Exon 10	Coding	Nonsynonymous	Biotype: Protein Coding, V -> G, gTc -> gGc, 295	T	G
343	MRS3699922	13	100.182	T/G	UTHSC_CITG	1	Mrps27	ENSMUST00000052249	10	Exon 10	Coding	Nonsynonymous	Biotype: Protein Coding, V -> G, gTc -> gGc, 295	T	G
344	wt37-13-100199170	13	100.199	C/T	Sanger/UCLA	1	Mtap1b	ENSMUST00000064762	5	Exon 5	Coding	Nonsynonymous	Biotype: Protein Coding, A -> T, Gca -> Aca, 2333	C	T
345	MRS3699984	13	100.199	C/T	UTHSC_CITG	1	Mtap1b	ENSMUST00000064762	5	Exon 5	Coding	Nonsynonymous	Biotype: Protein Coding, A -> T, Gca -> Aca, 2333	C	T
346	rs29631491	13	100.199	C/T	dbSNP		Mtap1b	ENSMUST00000064762	5	Exon 5	Coding	Nonsynonymous	Biotype: Protein Coding, A -> T, Gca -> Aca, 2333	C	T
347	wt37-13-100200390	13	100.2	A/G	Sanger/UCLA	1	Mtap1b	ENSMUST00000064762	5	Exon 5	Coding	Nonsynonymous	Biotype: Protein Coding, I -> T, aTc -> aCc, 1926	A	G
348	MRS3699987	13	100.2	A/G	UTHSC_CITG	1	Mtap1b	ENSMUST00000064762	5	Exon 5	Coding	Nonsynonymous	Biotype: Protein Coding, I -> T, aTc -> aCc, 1926	A	G
349	rs29828789	13	100.2	A/G	dbSNP		Mtap1b	ENSMUST00000064762	5	Exon 5	Coding	Nonsynonymous	Biotype: Protein Coding, I -> T, aTc -> aCc, 1926	A	G
350	wt37-13-100201207	13	100.201	G/A	Sanger/UCLA	1	Mtap1b	ENSMUST00000064762	5	Exon 5	Coding	Nonsynonymous	Biotype: Protein Coding, L -> F, Ctt -> Ttt, 1654	G	A
351	MRS3699988	13	100.201	G/A	UTHSC_CITG	1	Mtap1b	ENSMUST00000064762	5	Exon 5	Coding	Nonsynonymous	Biotype: Protein Coding, L -> F, Ctt -> Ttt, 1654	G	A
352	rs30095909	13	100.201	G/A	dbSNP		Mtap1b	ENSMUST00000064762	5	Exon 5	Coding	Nonsynonymous	Biotype: Protein Coding, L -> F, Ctt -> Ttt, 1654	G	A
353	wt37-13-100837490	13	100.837	T/C	Sanger/UCLA	1	Bdp1	ENSMUST00000038104	14	Exon 14	Coding	Nonsynonymous	Biotype: Protein Coding, M -> V, Atg -> Gtg, 660	T	C
354	wt37-13-100837490	13	100.837	T/C	Sanger/UCLA	1	Bdp1	ENSMUST00000109379	14	Exon 14	Coding	Nonsynonymous	Biotype: Protein Coding, M -> V, Atg -> Gtg, 660	T	C
355	MRS3702401	13	100.837	T/C	UTHSC_CITG	1	Bdp1	ENSMUST00000038104	14	Exon 14	Coding	Nonsynonymous	Biotype: Protein Coding, M -> V, Atg -> Gtg, 660	T	C
356	MRS3702401	13	100.837	T/C	UTHSC_CITG	1	Bdp1	ENSMUST00000109379	14	Exon 14	Coding	Nonsynonymous	Biotype: Protein Coding, M -> V, Atg -> Gtg, 660	T	C
357	rs29908913	13	100.837	T/C	dbSNP		Bdp1	ENSMUST00000038104	14	Exon 14	Coding	Nonsynonymous	Biotype: Protein Coding, M -> V, Atg -> Gtg, 660	T	C
358	rs29908913	13	100.837	T/C	dbSNP		Bdp1	ENSMUST00000109379	14	Exon 14	Coding	Nonsynonymous	Biotype: Protein Coding, M -> V, Atg -> Gtg, 660	T	C
359	wt37-13-100924976	13	100.925	A/T	Sanger/UCLA	1	Naip2	ENSMUST00000117913	12	Exon 12	Coding	Nonsynonymous	Biotype: Protein Coding, D -> E, gaT -> gaA, 1136	A	T
360	wt37-13-100924976	13	100.925	A/T	Sanger/UCLA	1	Naip2	ENSMUST00000067975	11	Exon 11	Coding	Nonsynonymous	Biotype: Protein Coding, D -> E, gaT -> gaA, 1136	A	T
361	MRS3702414	13	100.925	A/T	UTHSC_CITG	1	Naip2	ENSMUST00000117913	12	Exon 12	Coding	Nonsynonymous	Biotype: Protein Coding, D -> E, gaT -> gaA, 1136	A	T
362	MRS3702414	13	100.925	A/T	UTHSC_CITG	1	Naip2	ENSMUST00000067975	11	Exon 11	Coding	Nonsynonymous	Biotype: Protein Coding, D -> E, gaT -> gaA, 1136	A	T
363	rs46183063	13	100.93	C/A	dbSNP		Naip2	ENSMUST00000117913	11	Exon 11	Coding	Nonsynonymous	Biotype: Protein Coding, C -> F, tGt -> tTt, 1102	C	A
364	rs46183063	13	100.93	C/A	dbSNP		Naip2	ENSMUST00000118715	11	Exon 11	Coding	Nonsynonymous	Biotype: Protein Coding, C -> F, tGt -> tTt, 1102	C	A
365	rs46183063	13	100.93	C/A	dbSNP		Naip2	ENSMUST00000167986	10	Exon 10	Coding	Nonsynonymous	Biotype: Protein Coding, C -> F, tGt -> tTt, 1102	C	A
366	rs46183063	13	100.93	C/A	dbSNP		Naip2	ENSMUST00000067975	10	Exon 10	Coding	Nonsynonymous	Biotype: Protein Coding, C -> F, tGt -> tTt, 1102	C	A
367	rs47544199	13	100.93	T/A	dbSNP		Naip2	ENSMUST00000117913	11	Exon 11	Coding	Nonsynonymous	Biotype: Protein Coding, T -> S, Aca -> Tca, 1053	T	A
368	rs47544199	13	100.93	T/A	dbSNP		Naip2	ENSMUST00000118715	11	Exon 11	Coding	Nonsynonymous	Biotype: Protein Coding, T -> S, Aca -> Tca, 1053	T	A
369	rs47544199	13	100.93	T/A	dbSNP		Naip2	ENSMUST00000167986	10	Exon 10	Coding	Nonsynonymous	Biotype: Protein Coding, T -> S, Aca -> Tca, 1053	T	A
370	rs47544199	13	100.93	T/A	dbSNP		Naip2	ENSMUST00000067975	10	Exon 10	Coding	Nonsynonymous	Biotype: Protein Coding, T -> S, Aca -> Tca, 1053	T	A
371	rs51429253	13	100.931	C/A	dbSNP		Naip2	ENSMUST00000117913	11	Exon 11	Coding	Nonsynonymous	Biotype: Protein Coding, A -> S, Gcc -> Tcc, 713	C	A
372	rs51429253	13	100.931	C/A	dbSNP		Naip2	ENSMUST00000118715	11	Exon 11	Coding	Nonsynonymous	Biotype: Protein Coding, A -> S, Gcc -> Tcc, 713	C	A
373	rs51429253	13	100.931	C/A	dbSNP		Naip2	ENSMUST00000167986	10	Exon 10	Coding	Nonsynonymous	Biotype: Protein Coding, A -> S, Gcc -> Tcc, 713	C	A
374	rs51429253	13	100.931	C/A	dbSNP		Naip2	ENSMUST00000067975	10	Exon 10	Coding	Nonsynonymous	Biotype: Protein Coding, A -> S, Gcc -> Tcc, 713	C	A
375	wt37-13-100932273	13	100.932	C/A	Sanger/UCLA	0.998	Naip2	ENSMUST00000117913	11	Exon 11	Coding	Nonsynonymous	Biotype: Protein Coding, L -> F, ttG -> ttT, 403	C	A
376	wt37-13-100932273	13	100.932	C/A	Sanger/UCLA	0.998	Naip2	ENSMUST00000118715	11	Exon 11	Coding	Nonsynonymous	Biotype: Protein Coding, L -> F, ttG -> ttT, 403	C	A
377	wt37-13-100932273	13	100.932	C/A	Sanger/UCLA	0.998	Naip2	ENSMUST00000167986	10	Exon 10	Coding	Nonsynonymous	Biotype: Protein Coding, L -> F, ttG -> ttT, 403	C	A
378	wt37-13-100932273	13	100.932	C/A	Sanger/UCLA	0.998	Naip2	ENSMUST00000067975	10	Exon 10	Coding	Nonsynonymous	Biotype: Protein Coding, L -> F, ttG -> ttT, 403	C	A
379	MRS3702419	13	100.932	C/A	UTHSC_CITG	0.998	Naip2	ENSMUST00000117913	11	Exon 11	Coding	Nonsynonymous	Biotype: Protein Coding, L -> F, ttG -> ttT, 403	C	A
380	MRS3702419	13	100.932	C/A	UTHSC_CITG	0.998	Naip2	ENSMUST00000118715	11	Exon 11	Coding	Nonsynonymous	Biotype: Protein Coding, L -> F, ttG -> ttT, 403	C	A
381	MRS3702419	13	100.932	C/A	UTHSC_CITG	0.998	Naip2	ENSMUST00000167986	10	Exon 10	Coding	Nonsynonymous	Biotype: Protein Coding, L -> F, ttG -> ttT, 403	C	A
382	MRS3702419	13	100.932	C/A	UTHSC_CITG	0.998	Naip2	ENSMUST00000067975	10	Exon 10	Coding	Nonsynonymous	Biotype: Protein Coding, L -> F, ttG -> ttT, 403	C	A
383	rs51141165	13	100.959	A/T	dbSNP		Naip2	ENSMUST00000117913	3	Exon 3	Coding	Nonsynonymous	Biotype: Protein Coding, L -> Q, cTg -> cAg, 128	A	T
384	rs51141165	13	100.959	A/T	dbSNP		Naip2	ENSMUST00000118715	3	Exon 3	Coding	Nonsynonymous	Biotype: Protein Coding, L -> Q, cTg -> cAg, 128	A	T
385	rs51141165	13	100.959	A/T	dbSNP		Naip2	ENSMUST00000167986	2	Exon 2	Coding	Nonsynonymous	Biotype: Protein Coding, L -> Q, cTg -> cAg, 128	A	T
386	rs51141165	13	100.959	A/T	dbSNP		Naip2	ENSMUST00000067975	2	Exon 2	Coding	Nonsynonymous	Biotype: Protein Coding, L -> Q, cTg -> cAg, 128	A	T
387	rs52041300	13	100.985	C/A	dbSNP		Naip5	ENSMUST00000049789	13	Exon 13	Coding	Nonsynonymous	Biotype: Protein Coding, D -> Y, Gac -> Tac, 1272	C	A
388	rs52041300	13	100.985	C/A	dbSNP		Naip5	ENSMUST00000091317	11	Exon 11	Coding	Nonsynonymous	Biotype: Protein Coding, D -> Y, Gac -> Tac, 466	C	A
389	rs50779985	13	100.987	G/C	dbSNP		Naip5	ENSMUST00000049789	12	Exon 12	Coding	Nonsynonymous	Biotype: Protein Coding, P -> A, Cca -> Gca, 1219	G	C
390	rs50779985	13	100.987	G/C	dbSNP		Naip5	ENSMUST00000091317	10	Exon 10	Coding	Nonsynonymous	Biotype: Protein Coding, P -> A, Cca -> Gca, 413	G	C
391	rs51914115	13	100.987	T/C	dbSNP		Naip5	ENSMUST00000049789	12	Exon 12	Coding	Nonsynonymous	Biotype: Protein Coding, N -> S, aAt -> aGt, 1212	T	C
392	rs51914115	13	100.987	T/C	dbSNP		Naip5	ENSMUST00000091317	10	Exon 10	Coding	Nonsynonymous	Biotype: Protein Coding, N -> S, aAt -> aGt, 406	T	C
393	MRS3702423	13	100.99	G/C	UTHSC_CITG	1	Naip5	ENSMUST00000049789	10	Exon 10	Coding	Nonsynonymous	Biotype: Protein Coding, T -> R, aCg -> aGg, 1140	G	C
394	wt37-13-100989694	13	100.99	T/C	Sanger/UCLA	1	Naip5	ENSMUST00000049789	10	Exon 10	Coding	Nonsynonymous	Biotype: Protein Coding, R -> G, Aga -> Gga, 1123	T	C
395	MRS3702424	13	100.99	T/C	UTHSC_CITG	1	Naip5	ENSMUST00000049789	10	Exon 10	Coding	Nonsynonymous	Biotype: Protein Coding, R -> G, Aga -> Gga, 1123	T	C
396	wt37-13-100989715	13	100.99	T/C	Sanger/UCLA	1	Naip5	ENSMUST00000049789	10	Exon 10	Coding	Nonsynonymous	Biotype: Protein Coding, N -> D, Aat -> Gat, 1116	T	C
397	MRS3702425	13	100.99	T/C	UTHSC_CITG	1	Naip5	ENSMUST00000049789	10	Exon 10	Coding	Nonsynonymous	Biotype: Protein Coding, N -> D, Aat -> Gat, 1116	T	C
398	wt37-13-100989785	13	100.99	T/A	Sanger/UCLA	1	Naip5	ENSMUST00000049789	10	Exon 10	Coding	Nonsynonymous	Biotype: Protein Coding, E -> D, gaA -> gaT, 1092	T	A
399	rs29239014	13	100.99	T/A	dbSNP		Naip5	ENSMUST00000049789	10	Exon 10	Coding	Nonsynonymous	Biotype: Protein Coding, E -> D, gaA -> gaT, 1092	T	A
400	MRS3702433	13	100.992	C/A	UTHSC_CITG	1	Naip5	ENSMUST00000049789	9	Exon 9	Coding	Nonsynonymous	Biotype: Protein Coding, M -> I, atG -> atT, 1021	C	A
401	rs29241233	13	100.992	C/A	dbSNP		Naip5	ENSMUST00000049789	9	Exon 9	Coding	Nonsynonymous	Biotype: Protein Coding, M -> I, atG -> atT, 1021	C	A
402	MRS3702434	13	100.992	A/T	UTHSC_CITG	1	Naip5	ENSMUST00000049789	9	Exon 9	Coding	Nonsynonymous	Biotype: Protein Coding, S -> T, Tct -> Act, 952	A	T
403	rs29568533	13	100.992	A/T	dbSNP		Naip5	ENSMUST00000049789	9	Exon 9	Coding	Nonsynonymous	Biotype: Protein Coding, S -> T, Tct -> Act, 952	A	T
404	MRS3702435	13	100.992	A/T	UTHSC_CITG	1	Naip5	ENSMUST00000049789	9	Exon 9	Coding	Nonsynonymous	Biotype: Protein Coding, S -> T, Tct -> Act, 855	A	T
405	MRS3702438	13	100.993	C/A	UTHSC_CITG	1	Naip5	ENSMUST00000049789	9	Exon 9	Coding	Nonsynonymous	Biotype: Protein Coding, S -> I, aGc -> aTc, 538	C	A
406	MRS3702439	13	100.993	A/G	UTHSC_CITG	1	Naip5	ENSMUST00000049789	9	Exon 9	Coding	Nonsynonymous	Biotype: Protein Coding, V -> A, gTg -> gCg, 533	A	G
407	MRS3702442	13	100.993	T/C	UTHSC_CITG	1	Naip5	ENSMUST00000049789	9	Exon 9	Coding	Nonsynonymous	Biotype: Protein Coding, T -> A, Act -> Gct, 472	T	C
408	MRS3702460	13	100.998	G/A	UTHSC_CITG	0.995	Naip5	ENSMUST00000049789	7	Exon 7	Coding	Nonsynonymous	Biotype: Protein Coding, T -> M, aCg -> aTg, 368	G	A
409	MRS3702460	13	100.998	G/A	UTHSC_CITG	0.995	Naip5	ENSMUST00000091317	7	Exon 7	Coding	Nonsynonymous	Biotype: Protein Coding, T -> M, aCg -> aTg, 322	G	A

## Sheet: candidates
Record	Gene ID	Homologene ID	Symbol	Description	Location (Chr, Mb)	Mean Expr	Max LRS	Max LRS Location (Chr: Mb)	has nonsynonymous SNP?	r with Tubb3-network
17295475	218506	41006	Mrps27	mitochondrial ribosomal protein S27	Chr13: 100.166879	8.56538	103.8	Chr13: 99.628243	y	0.22
17289061	74156	12540	Acot12	acyl-CoA thioesterase 12	Chr13: 91.881117	8.17642	71.6	Chr13: 91.841956		0.26
17295308			Rgnef	Rho-guanine nucleotide exchange factor	Chr13: 98.668550	8.87782	54.6	Chr13: 98.551174	y	0.19
17295125	14063	21087	F2rl1	coagulation factor II (thrombin) receptor-like 1	Chr13: 96.281673	7.22829	47.3	Chr13: 96.226476	y	0.23
17289439	218506	41006	Mrps27	mitochondrial ribosomal protein S27	Chr13: 100.114741	9.2161	46.1	Chr13: 96.470954	y	0.5
17289181	11881	73870	Arsb	arylsulfatase B	Chr13: 94.541634	10.368	36.3	Chr13: 93.772827	y	0.08
17295196	271144	19566	Ankdd1b	ankyrin repeat and death domain containing 1B	Chr13: 97.186089	7.44586	36.2	Chr13: 96.470954	y	0.32
17295295	403201		5330416C01Rik	RIKEN cDNA 5330416C01 gene	Chr13: 98.503453	6.57954	17.5	Chr13: 103.899452		0.16
