# Supplementary material for: Genetic Networks in Mouse Retinal Ganglion Cells
Source: Front Genet. 2016 Sep 28;7:169. doi: 10.3389/fgene.2016.00169 (PMC5039302; doi:10.3389/fgene.2016.00169)
Supplement: Supplementary file 3 [file DataSheet1.ZIP]

Archive with 39 entries (30 files):
- Thy1-network GO/
- Thy1-network GO/.DS_Store
- __MACOSX/
- __MACOSX/Thy1-network GO/
- __MACOSX/Thy1-network GO/._.DS_Store
- Thy1-network GO/DAG_1470844800.html
- __MACOSX/Thy1-network GO/._DAG_1470844800.html
- Thy1-network GO/datasource.txt
- __MACOSX/Thy1-network GO/._datasource.txt
- Thy1-network GO/files/
- Thy1-network GO/files/final_DAG_file_1470844800.gif
- __MACOSX/Thy1-network GO/files/
- __MACOSX/Thy1-network GO/files/._final_DAG_file_1470844800.gif
- Thy1-network GO/files/final_sig_file_1470844800.html
- __MACOSX/Thy1-network GO/files/._final_sig_file_1470844800.html
- __MACOSX/Thy1-network GO/._files
- Thy1-network GO/final_params_1470844800.txt
- __MACOSX/Thy1-network GO/._final_params_1470844800.txt
- Thy1-network GO/README.txt
- __MACOSX/Thy1-network GO/._README.txt
- __MACOSX/._Thy1-network GO
- Tubb3-network GO/
- Tubb3-network GO/DAG_1470845142.html
- __MACOSX/Tubb3-network GO/
- __MACOSX/Tubb3-network GO/._DAG_1470845142.html
- Tubb3-network GO/datasource.txt
- __MACOSX/Tubb3-network GO/._datasource.txt
- Tubb3-network GO/files/
- Tubb3-network GO/files/final_DAG_file_1470845142.gif
- __MACOSX/Tubb3-network GO/files/
- __MACOSX/Tubb3-network GO/files/._final_DAG_file_1470845142.gif
- Tubb3-network GO/files/final_sig_file_1470845142.html
- __MACOSX/Tubb3-network GO/files/._final_sig_file_1470845142.html
- __MACOSX/Tubb3-network GO/._files
- Tubb3-network GO/final_params_1470845142.txt
- __MACOSX/Tubb3-network GO/._final_params_1470845142.txt
- Tubb3-network GO/README.txt
- __MACOSX/Tubb3-network GO/._README.txt
- __MACOSX/._Tubb3-network GO
