# Supplementary material for: Genetic Networks in Mouse Retinal Ganglion Cells
Source: Front Genet. 2016 Sep 28;7:169. doi: 10.3389/fgene.2016.00169 (PMC5039302; doi:10.3389/fgene.2016.00169)
Supplement: Supplementary file 3 [file DataSheet1.ZIP › Thy1-network GO/final_params_1470844800.txt]

User file: textAreaUpload.txt
Organism: mmusculus
Id Type: affy_mogene_2_0_st_v1
Ref Set: affy_mogene_2_0_st_v1
Significance Level: Top10
Statistics Test: Hypergeometric
MTC: BH
Minimum: 2
