# Supplementary material for: Genetic Networks in Mouse Retinal Ganglion Cells
Source: Front Genet. 2016 Sep 28;7:169. doi: 10.3389/fgene.2016.00169 (PMC5039302; doi:10.3389/fgene.2016.00169)
Supplement: Supplementary file 3 [file DataSheet1.ZIP › Thy1-network GO/README.txt]

Open the DAG_timestamp.html file in your browser.  This is an image map file.
Click on the red nodes in the DAG to view your genes of interest with descriptions
and links to ensembl.

The files directory contains the gif file and the html file with anchors. The
final_sig_file_timestamp.html may be opened also in your browser for viewing.

The final_params_timestamp.txt file has the parameters used for the analysis.
